# Supplementary material for: Genome-wide DNA methylation changes upon DOT1L inhibition in hormone-responsive breast cancer cells
Source: Front Cell Dev Biol. 2023 Nov 30;11:1308025. doi: 10.3389/fcell.2023.1308025 (PMC10720356; doi:10.3389/fcell.2023.1308025)
Supplement: Supplementary file 1 [file Table2.XLSX]

## Sheet: qvalue_005
Table S2: Differentially methylated CpGs following treatment with ICI vs CTRL
chr	start	end	strand	pvalue	qvalue	meth.diff
chr7	82599569	82599569	+	9.07847e-11	5.55606e-06	-64.7959
chr1	179419065	179419065	-	1.32421e-07	0.00108063	-53.8685
chr5	1786826	1786826	+	2.1459e-09	5.63619e-05	-51.7241
chr1	179419062	179419062	-	1.00946e-06	0.00350491	-49.8106
chr11	63614832	63614832	-	6.41333e-06	0.00850137	-47.619
chr7	83057607	83057607	+	3.12788e-09	7.1944e-05	-47.0968
chr11	43521692	43521692	+	7.52291e-06	0.00915743	-46.9048
chr12	18040286	18040286	+	6.5136e-08	0.000676188	-46.6667
chr6	18841335	18841335	-	5.43839e-06	0.00779451	-45.156
chr10	123274255	123274255	-	3.09473e-05	0.0182897	-44.6477
chr19	39032336	39032336	-	1.73619e-05	0.0140199	-44.5771
chr9	16888268	16888268	-	2.65002e-05	0.0169376	-44.3723
chr3	51711930	51711930	+	1.25238e-05	0.0119091	-44.0191
chr21	26212475	26212475	+	2.30668e-05	0.0158624	-44.0162
chr19	58085851	58085851	+	7.60305e-05	0.0277599	-44.0053
chr16	83584284	83584284	-	3.26917e-06	0.00601454	-43.8914
chr2	136408204	136408204	+	1.67002e-05	0.0138177	-43.7991
chr9	134731683	134731683	+	2.30721e-06	0.00518656	-43.7427
chr3	133674357	133674357	+	1.61909e-05	0.0135652	-43.6494
chr19	15879783	15879783	-	0.000119457	0.0346054	-43.6364
chr2	218984411	218984411	+	3.59956e-06	0.00621607	-43.6106
chr7	37920951	37920951	+	1.6747e-06	0.00448391	-43.5227
chr12	3200915	3200915	-	1.37127e-06	0.00412853	-43.2064
chr20	25207457	25207457	-	9.44583e-07	0.00339747	-43.1812
chr8	142510597	142510597	-	3.96555e-06	0.00651917	-43.141
chr1	219927914	219927914	-	5.15776e-06	0.00761455	-43.1373
chr19	15879782	15879782	+	8.39837e-06	0.00973825	-43.1373
chr3	127135266	127135266	+	2.31732e-06	0.00518656	-43.1373
chr4	121951548	121951548	+	0.000134324	0.0363886	-42.7778
chr17	35745191	35745191	-	6.9471e-05	0.0266564	-42.7273
chr4	31997539	31997539	+	1.85235e-06	0.00461165	-42.6526
chr7	37920938	37920938	+	3.32335e-06	0.00601486	-42.5974
chrX	132958447	132958447	+	3.4805e-05	0.0192969	-42.5813
chr9	73643	73643	+	7.10164e-06	0.00888478	-42.5205
chr17	4950473	4950473	+	5.89945e-06	0.00820442	-42.4762
chr12	130933839	130933839	-	1.07036e-05	0.0109466	-42.3636
chr9	101594945	101594945	-	6.10395e-06	0.00831575	-42.3571
chr10	7411875	7411875	+	2.11491e-05	0.0154591	-42.2685
chr2	184327983	184327983	+	2.31108e-06	0.00518656	-42.2115
chr4	176470321	176470321	+	2.50954e-06	0.00540889	-41.939
chr19	53057979	53057979	-	1.9233e-05	0.0147166	-41.9175
chr17	76076368	76076368	-	1.83653e-05	0.0143939	-41.8168
chr22	37070950	37070950	-	3.6755e-05	0.019692	-41.7989
chr7	37920949	37920949	+	3.88578e-06	0.00645335	-41.7143
chr22	32505148	32505148	+	6.98655e-07	0.00298243	-41.6667
chr7	37920936	37920936	+	5.1065e-06	0.00755864	-41.4545
chr6	127088841	127088841	-	2.62138e-05	0.0168269	-41.2698
chr7	37920966	37920966	+	6.72569e-06	0.00874102	-41.1852
chr12	106530432	106530432	+	5.90778e-07	0.00273766	-41.1365
chr3	154643846	154643846	+	3.43948e-05	0.0191923	-41.0839
chr10	98425199	98425199	+	2.0303e-05	0.0152056	-41.0753
chrX	132958449	132958449	+	5.71549e-05	0.024158	-41.0714
chr15	97224666	97224666	-	5.30972e-06	0.00770844	-41.0611
chr16	3548731	3548731	+	9.35255e-06	0.0102506	-41.0602
chr18	10507301	10507301	-	2.12989e-06	0.00501575	-41.0039
chr19	1748640	1748640	-	0.000114563	0.0338354	-40.9214
chr10	62657647	62657647	+	5.03897e-05	0.0226102	-40.9091
chr6	84022667	84022667	-	0.000167661	0.0403569	-40.8521
chr1	159930370	159930370	+	1.57828e-06	0.00443031	-40.8088
chr1	176348668	176348668	+	2.97916e-05	0.0179831	-40.6944
chr16	87602667	87602667	-	5.54485e-05	0.0238473	-40.6667
chr7	57648864	57648864	+	2.69564e-05	0.0170504	-40.5303
chr17	5265328	5265328	-	0.000173961	0.0408666	-40.4306
chr8	79612979	79612979	+	2.69056e-05	0.0170375	-40.3298
chr16	4614935	4614935	-	2.79701e-06	0.00560043	-40.1709
chr5	172022390	172022390	-	8.21072e-07	0.00319763	-40.1418
chr9	62521122	62521122	+	6.3528e-06	0.00845088	-40.1182
chr5	3854563	3854563	-	6.37938e-05	0.0256399	-40.107
chr1	218555871	218555871	+	9.43522e-05	0.0305977	-40
chr6	1611203	1611203	+	2.26518e-05	0.0158206	-40
chr1	38004976	38004976	-	7.99514e-07	0.00315624	-39.9184
chr22	43862288	43862288	+	1.14647e-06	0.00373145	-39.916
chr16	25691584	25691584	+	3.21772e-05	0.0186377	-39.7436
chr16	87602674	87602674	-	6.35498e-05	0.0255783	-39.6481
chr5	126854845	126854845	+	3.82627e-05	0.0200422	-39.5722
chr10	80132669	80132669	+	2.54232e-05	0.0166168	-39.2754
chr15	55588690	55588690	-	3.04436e-05	0.018152	-39.2131
chr6	28489886	28489886	+	1.09368e-07	0.000942892	-39.1892
chr6	28489912	28489912	+	1.30964e-07	0.00107963	-39.1892
chr1	161727452	161727452	-	5.99678e-05	0.0248423	-39.1667
chr20	46308295	46308295	+	6.91025e-06	0.00883124	-39.1633
chr19	2310419	2310419	+	4.80312e-06	0.00721358	-39.1616
chr4	144646981	144646981	+	0.000111902	0.0334363	-38.8298
chr2	142526816	142526816	+	3.11047e-05	0.0183348	-38.7821
chr12	120373292	120373292	+	9.74501e-06	0.0104246	-38.691
chr14	105197062	105197062	+	0.000210415	0.0445236	-38.6275
chr6	28489882	28489882	+	1.84776e-07	0.00123401	-38.485
chr22	32102175	32102175	-	1.1915e-05	0.0115656	-38.4615
chr7	27251780	27251780	-	5.45353e-05	0.0236601	-38.3333
chr16	17437285	17437285	+	0.000258383	0.048386	-38.3292
chr19	425308	425308	+	0.000249621	0.047743	-38.2609
chr11	46237426	46237426	+	1.89159e-06	0.00468146	-38.231
chr6	150600804	150600804	-	4.40764e-05	0.0213136	-38.2155
chr19	57543707	57543707	-	1.06976e-05	0.0109466	-38.1373
chr2	9140354	9140354	+	5.41635e-05	0.0235761	-38.125
chr2	154699516	154699516	-	6.05685e-05	0.0249747	-38.0952
chr12	41554935	41554935	-	1.6528e-05	0.0137063	-38.0471
chr7	37920961	37920961	+	4.38269e-05	0.0212802	-37.8182
chr7	105581536	105581536	+	2.68528e-07	0.00158357	-37.803
chr12	13980322	13980322	+	6.026e-06	0.0082878	-37.7994
chr19	51327887	51327887	-	2.84601e-05	0.0174783	-37.7718
chrX	132958451	132958451	+	0.000224506	0.0455626	-37.7033
chr9	137875430	137875430	+	2.36132e-05	0.0159979	-37.6923
chr20	43190020	43190020	+	2.2377e-06	0.00513668	-37.6667
chr19	22474534	22474534	-	0.000235407	0.0463506	-37.5578
chr11	8080848	8080848	+	1.08036e-06	0.00359926	-37.5
chr2	26547602	26547602	-	8.81256e-06	0.0100029	-37.4763
chr7	145360980	145360980	+	1.60639e-05	0.0135226	-37.4701
chr19	46984937	46984937	-	0.000264876	0.0489105	-37.3823
chr20	52928363	52928363	-	2.60581e-06	0.00548943	-37.3527
chr20	32190082	32190082	-	0.000220532	0.0452985	-37.3333
chr7	98617171	98617171	+	3.24828e-05	0.0186786	-37.2881
chr7	139035300	139035300	-	1.61091e-06	0.00447014	-37.0719
chr20	29318950	29318950	-	1.38345e-05	0.0124888	-37.0536
chr19	49938076	49938076	+	4.21602e-05	0.0208383	-37.0068
chr5	2739747	2739747	+	2.53233e-05	0.016605	-36.9841
chr2	142547085	142547085	-	2.26799e-05	0.0158206	-36.9816
chr21	17216899	17216899	+	0.000118736	0.0344863	-36.935
chr20	25090833	25090833	-	0.000150747	0.0385053	-36.9242
chr5	141332320	141332320	-	5.00112e-05	0.0225627	-36.8831
chr16	86443000	86443000	-	0.000202648	0.0436909	-36.8713
chr21	30236791	30236791	+	5.93458e-06	0.00821107	-36.853
chr15	88605038	88605038	+	4.58645e-06	0.00704866	-36.7761
chr21	23948303	23948303	+	9.69858e-05	0.0310062	-36.7692
chr10	104641955	104641955	-	5.88997e-05	0.0246009	-36.762
chr19	38420248	38420248	+	1.45447e-06	0.00427777	-36.7486
chr7	97732918	97732918	+	5.80568e-06	0.00812057	-36.6879
chr3	197297973	197297973	-	0.000143652	0.037486	-36.6728
chr18	77657523	77657523	+	6.45381e-05	0.0257194	-36.6154
chr6	89034026	89034026	-	2.37601e-05	0.0160589	-36.6097
chr12	106139836	106139836	+	8.58886e-06	0.00989403	-36.5289
chr2	23385974	23385974	+	1.07425e-05	0.0109493	-36.5204
chr19	37304413	37304413	+	3.24839e-05	0.0186786	-36.5079
chr6	28489906	28489906	+	1.44534e-06	0.00426202	-36.4865
chr17	29004583	29004583	-	3.13924e-05	0.0184405	-36.3745
chr12	41554937	41554937	-	5.98327e-05	0.0248018	-36.3636
chr3	85504086	85504086	+	9.83325e-06	0.0104474	-36.3567
chr14	80955768	80955768	-	0.000203516	0.0437722	-36.3422
chr8	72794425	72794425	+	9.31334e-05	0.0304159	-36.2069
chr7	105581551	105581551	+	6.54305e-07	0.00286421	-36.1573
chr5	175872095	175872095	+	0.000224036	0.0455392	-36.1538
chr17	4794033	4794033	+	2.36e-05	0.0159979	-36.1497
chr1	224434244	224434244	+	0.000269536	0.0493171	-36.0624
chr10	133088057	133088057	-	7.91438e-05	0.0283267	-36.0393
chr8	2068156	2068156	-	6.53589e-05	0.0258923	-36.0071
chr10	101569744	101569744	-	0.00022033	0.0452847	-36
chr2	195893303	195893303	+	8.83521e-06	0.0100185	-35.9855
chr14	100860703	100860703	+	2.54283e-07	0.00153575	-35.9457
chrX	115561370	115561370	+	4.77018e-05	0.0220717	-35.9406
chr7	57016505	57016505	+	3.41348e-06	0.00607112	-35.9375
chr2	85753666	85753666	-	0.00014354	0.0374771	-35.9133
chr2	127025056	127025056	-	0.000121734	0.0349067	-35.8876
chr14	92901933	92901933	-	1.6125e-05	0.0135401	-35.8824
chr7	44112566	44112566	-	1.13105e-05	0.011298	-35.8442
chr10	128713210	128713210	-	6.20395e-05	0.0252402	-35.8242
chr20	61252714	61252714	-	6.58356e-06	0.0086148	-35.8209
chr10	131980278	131980278	+	6.27688e-05	0.0253725	-35.792
chr3	192400432	192400432	-	2.4121e-05	0.0161645	-35.7639
chr1	1171342	1171342	-	5.78544e-05	0.0243353	-35.7392
chr7	136167900	136167900	+	0.000234673	0.0463352	-35.7209
chr17	69627197	69627197	-	2.96599e-05	0.0179228	-35.6725
chr20	33668026	33668026	-	2.51753e-05	0.01655	-35.6636
chr16	10182020	10182020	-	2.11946e-05	0.0154591	-35.6305
chr7	25860758	25860758	+	1.83645e-05	0.0143939	-35.5556
chr2	154290959	154290959	-	0.000118311	0.0344554	-35.5212
chr3	127135924	127135924	+	7.08e-06	0.00888478	-35.4978
chr18	65719460	65719460	-	0.000261052	0.0485876	-35.4622
chr15	88894997	88894997	+	8.00405e-06	0.00945026	-35.4229
chr5	141344183	141344183	+	0.000107586	0.0328218	-35.3644
chr3	86956654	86956654	+	0.000115993	0.0340707	-35.2248
chr1	216994837	216994837	-	7.09986e-06	0.00888478	-35.1716
chr10	108110212	108110212	-	7.33328e-05	0.0273248	-35.1612
chr3	112485878	112485878	+	4.47431e-05	0.0214393	-35.1282
chr5	73299252	73299252	-	3.90731e-08	0.000474504	-35.0619
chr10	133088046	133088046	-	0.000127795	0.0356573	-35.0088
chr22	17348625	17348625	+	3.88976e-05	0.020239	-35
chr7	57016489	57016489	+	2.00539e-05	0.0150747	-35
chr7	70970831	70970831	-	0.000141271	0.0371392	-35
chr15	28001893	28001893	-	0.000118487	0.0344586	-34.9091
chr21	41316634	41316634	-	0.000174861	0.0409979	-34.8732
chr17	1382249	1382249	+	7.64215e-06	0.00920846	-34.8485
chr2	23385980	23385980	+	2.4068e-05	0.0161606	-34.8485
chr9	136328683	136328683	-	1.48559e-06	0.0043021	-34.7826
chr2	108712882	108712882	-	0.000202086	0.0436175	-34.7565
chr16	2236913	2236913	-	3.14584e-05	0.0184405	-34.7317
chr1	74480603	74480603	+	7.74286e-05	0.0280213	-34.7222
chr3	99638076	99638076	+	6.94443e-06	0.00883219	-34.6628
chr7	105581572	105581572	+	2.92001e-06	0.00574476	-34.64
chr19	55640621	55640621	-	1.03032e-06	0.00350491	-34.6154
chr1	63774977	63774977	-	9.65702e-05	0.0309582	-34.6025
chr11	64642481	64642481	-	0.000115732	0.0340027	-34.5968
chr6	137497472	137497472	+	0.000119447	0.0346054	-34.5528
chr6	13172009	13172009	+	4.43844e-06	0.00693195	-34.5507
chr5	93585164	93585164	+	5.16799e-05	0.0228531	-34.5263
chr4	74935079	74935079	+	9.83704e-07	0.00347184	-34.5238
chr6	28489862	28489862	+	7.30548e-06	0.00898285	-34.488
chr8	142510606	142510606	-	0.000234818	0.0463396	-34.4697
chr2	127025081	127025081	-	0.000261605	0.0486346	-34.4588
chr1	3032591	3032591	+	5.64018e-05	0.0240467	-34.4477
chr17	68600555	68600555	-	6.15034e-08	0.000655297	-34.3802
chr8	54576437	54576437	-	1.16178e-05	0.0114394	-34.3604
chr10	98425200	98425200	-	3.64745e-05	0.0196719	-34.3434
chr20	46308290	46308290	+	0.000111426	0.0333538	-34.2903
chr8	141536556	141536556	-	1.72347e-06	0.00450377	-34.2876
chr16	846872	846872	+	4.87732e-06	0.00729591	-34.2867
chr7	151251590	151251590	+	0.000250239	0.0477556	-34.2772
chr5	26669597	26669597	-	0.000237508	0.0465694	-34.2105
chr7	105581538	105581538	+	2.71519e-06	0.00558563	-34.1885
chr12	3200950	3200950	-	0.000131698	0.036093	-34.1717
chr12	81037885	81037885	+	4.43475e-05	0.0213585	-34.1526
chr7	149977	149977	-	0.000219647	0.0452725	-34.1414
chr3	8168260	8168260	+	6.08142e-06	0.00830649	-34.1009
chr17	75077234	75077234	+	0.000209244	0.0444208	-34.0741
chr19	50718349	50718349	-	0.00026344	0.0487638	-34.0116
chr20	61252777	61252777	-	1.40964e-05	0.0126422	-33.9921
chr19	17004678	17004678	+	1.04358e-05	0.0108095	-33.9444
chr16	2171697	2171697	-	1.24851e-06	0.00388447	-33.9286
chr19	50718361	50718361	-	2.69121e-05	0.0170375	-33.9286
chr10	117137818	117137818	+	2.28002e-06	0.00518656	-33.8931
chr19	58085730	58085730	+	0.000116579	0.0341679	-33.8798
chr12	125925388	125925388	-	3.10751e-05	0.0183348	-33.871
chr11	34524864	34524864	-	1.45082e-07	0.00111466	-33.8615
chr1	11563860	11563860	-	4.0743e-05	0.0205593	-33.8405
chr16	89623905	89623905	-	0.000219539	0.0452725	-33.8235
chr5	141477109	141477109	+	0.000110475	0.033254	-33.8191
chr14	65412608	65412608	-	0.000100915	0.031674	-33.8141
chr2	154699529	154699529	-	0.000124366	0.0351882	-33.8038
chr8	79612636	79612636	-	3.20205e-06	0.00599905	-33.7836
chr14	23550897	23550897	-	3.7754e-06	0.00640226	-33.7662
chr3	2169633	2169633	-	1.52799e-06	0.00436886	-33.7037
chr5	93585166	93585166	+	9.44465e-05	0.0305977	-33.6842
chr16	73555389	73555389	+	0.000140464	0.0370305	-33.6714
chr1	57025137	57025137	+	0.00022306	0.0454889	-33.6646
chr7	125818472	125818472	+	5.02482e-05	0.0225797	-33.6552
chr1	110963938	110963938	+	4.70685e-05	0.0219574	-33.6538
chr7	32071092	32071092	+	0.000126295	0.0354378	-33.6523
chr5	73299258	73299258	-	1.42165e-07	0.00111466	-33.6508
chr20	29318944	29318944	-	7.44e-05	0.027548	-33.6295
chr4	141637049	141637049	-	3.52643e-05	0.0193435	-33.6047
chr5	93585169	93585169	+	0.000121331	0.0348945	-33.5907
chr5	141095511	141095511	-	0.000130972	0.0360728	-33.5714
chr16	62035421	62035421	+	1.31002e-05	0.0121772	-33.5692
chr7	30136168	30136168	+	7.19021e-05	0.0270748	-33.5544
chr14	23958364	23958364	-	2.38606e-07	0.00146456	-33.4688
chr2	10912392	10912392	-	0.000256345	0.0482765	-33.4615
chr20	44399085	44399085	-	0.000198448	0.0432002	-33.4499
chr7	158257146	158257146	+	2.68334e-05	0.0170242	-33.3992
chr9	136050838	136050838	-	3.01748e-05	0.0181272	-33.3798
chr11	84720512	84720512	+	0.00021873	0.045235	-33.3333
chr14	94080645	94080645	+	1.80135e-06	0.00459239	-33.3333
chr15	79282855	79282855	-	0.000236033	0.0463865	-33.3333
chr16	85146054	85146054	-	3.21851e-05	0.0186377	-33.3333
chr19	719739	719739	-	1.55597e-07	0.00114111	-33.3333
chr2	206401261	206401261	-	0.000156911	0.0393535	-33.3333
chr5	93585160	93585160	+	9.71371e-05	0.0310062	-33.3333
chr7	121943584	121943584	+	7.2865e-05	0.0272623	-33.3333
chr6	28489933	28489933	+	4.61094e-06	0.00704866	-33.3268
chr14	97202749	97202749	+	0.00010867	0.0329567	-33.2982
chr6	4135020	4135020	+	2.50556e-05	0.0165096	-33.2914
chr2	427281	427281	-	0.000198842	0.0432283	-33.1901
chr7	118364056	118364056	+	2.04979e-05	0.01529	-33.1871
chr7	156440671	156440671	+	2.7643e-06	0.00560043	-33.1687
chr15	92734899	92734899	-	8.69844e-05	0.0296126	-33.1334
chr20	61252716	61252716	-	4.25902e-05	0.0209408	-33.1222
chr16	79589872	79589872	-	0.000185173	0.0419265	-33.0744
chr4	112881936	112881936	-	8.02747e-05	0.0284796	-33.0435
chr2	23385943	23385943	+	6.4068e-05	0.0256846	-33.0393
chr16	62035350	62035350	+	1.09242e-05	0.0110335	-33.037
chr12	65315540	65315540	+	1.96414e-06	0.00478972	-32.9673
chr16	84715176	84715176	+	1.52664e-07	0.00112691	-32.9638
chr6	100453914	100453914	-	0.000134955	0.0365158	-32.9519
chr17	70377255	70377255	+	0.000164647	0.0401276	-32.9502
chr7	103990154	103990154	-	6.42742e-05	0.0256846	-32.9412
chr4	53298132	53298132	+	0.000210882	0.0445424	-32.9379
chr5	50923638	50923638	-	3.43712e-05	0.0191886	-32.8887
chr17	44830398	44830398	-	0.000220638	0.0452985	-32.8653
chr12	132204594	132204594	-	0.000167158	0.0403114	-32.7586
chr17	4787285	4787285	-	2.71719e-05	0.017115	-32.7273
chr10	635755	635755	+	1.97572e-05	0.0149655	-32.6789
chr20	62973169	62973169	+	6.81209e-05	0.0264917	-32.6599
chr3	80039243	80039243	+	5.28945e-06	0.00770017	-32.6531
chr14	20819079	20819079	-	8.36846e-06	0.00973355	-32.6506
chr15	58065157	58065157	+	0.000188163	0.0423267	-32.6389
chr16	30095343	30095343	-	4.36732e-06	0.00690815	-32.6102
chr19	52191078	52191078	+	3.50269e-06	0.00611877	-32.6087
chr6	28489914	28489914	+	1.46831e-05	0.012905	-32.59
chr15	31176315	31176315	+	0.000190694	0.0425713	-32.5815
chr2	23385941	23385941	+	7.97214e-05	0.0283906	-32.5778
chr3	48602302	48602302	+	0.000164441	0.0401175	-32.5556
chr7	157470321	157470321	+	2.05828e-07	0.00133598	-32.5405
chr7	37916623	37916623	-	6.70093e-05	0.0263051	-32.5156
chr22	23768656	23768656	+	9.02121e-05	0.0300823	-32.4943
chr1	170665128	170665128	+	2.12676e-05	0.0154647	-32.4934
chr14	64542280	64542280	+	3.0001e-05	0.0180612	-32.4879
chr1	217221271	217221271	-	3.28031e-05	0.018717	-32.4658
chr6	1310955	1310955	+	0.000153691	0.0389186	-32.4658
chr12	125186930	125186930	-	0.000222602	0.0454889	-32.4245
chr18	14011336	14011336	-	0.000235638	0.0463638	-32.4155
chr7	98617156	98617156	+	0.000130161	0.0359508	-32.3935
chr3	62369263	62369263	-	6.87161e-06	0.00881794	-32.3529
chr19	1021957	1021957	+	0.00013709	0.0367065	-32.3313
chr19	51447284	51447284	-	3.02711e-06	0.0058441	-32.3245
chr5	73299192	73299192	-	8.6653e-07	0.00326257	-32.3186
chr13	20146002	20146002	-	7.55591e-06	0.00917544	-32.2581
chr10	72320064	72320064	-	0.000117328	0.0342999	-32.248
chr2	132669145	132669145	+	0.000266989	0.049038	-32.244
chr5	94164612	94164612	+	0.00018185	0.0416592	-32.2278
chr14	99642759	99642759	+	5.66201e-06	0.00800329	-32.2222
chr20	43657790	43657790	-	0.000191273	0.0426163	-32.1537
chr17	81804241	81804241	+	1.85628e-06	0.00461165	-32.1429
chr7	105581544	105581544	+	7.94689e-06	0.00940792	-32.1429
chr11	47400309	47400309	+	0.000248634	0.0476344	-32.0548
chr7	95396551	95396551	+	0.000161345	0.0398179	-32.0272
chr2	105252989	105252989	+	3.43947e-06	0.00608334	-32
chr8	90203089	90203089	+	5.57962e-05	0.0239349	-32
chr16	19425106	19425106	-	1.76281e-05	0.0140799	-31.9897
chr1	192209726	192209726	-	9.21918e-05	0.0303117	-31.9867
chr1	2184057	2184057	-	1.41911e-05	0.0126698	-31.9841
chr19	40610450	40610450	-	4.0465e-05	0.0205593	-31.9597
chr7	4636286	4636286	-	1.37998e-05	0.0124783	-31.959
chr4	84159931	84159931	+	0.000276844	0.0498731	-31.9444
chr10	86139164	86139164	-	3.7291e-05	0.0197602	-31.9269
chr20	61252735	61252735	-	3.86451e-05	0.0201502	-31.8681
chr6	151213205	151213205	+	5.61802e-08	0.000616015	-31.8592
chr19	1726195	1726195	+	4.84713e-05	0.0222714	-31.8182
chr7	1700739	1700739	+	7.5606e-05	0.027707	-31.8182
chr20	29408167	29408167	+	0.000129592	0.0358638	-31.8095
chr12	17011672	17011672	-	0.000169016	0.0404765	-31.7749
chr3	16885179	16885179	+	4.2147e-06	0.00677105	-31.7402
chr1	176495455	176495455	-	0.000182267	0.0416851	-31.7326
chr5	73299217	73299217	-	7.37963e-08	0.000731096	-31.7216
chr7	83057612	83057612	+	0.000128586	0.0357147	-31.6935
chr3	85311501	85311501	-	5.83803e-05	0.0245018	-31.6923
chr7	57016540	57016540	+	0.000122082	0.0349503	-31.6667
chr14	30562502	30562502	+	2.30761e-05	0.0158624	-31.6629
chr10	73787172	73787172	-	1.18271e-06	0.00377328	-31.6599
chr2	45555636	45555636	-	0.000241501	0.0470096	-31.643
chr7	75092117	75092117	-	6.42636e-05	0.0256846	-31.5934
chr5	89003765	89003765	+	1.37832e-05	0.0124783	-31.5789
chr6	14316678	14316678	-	3.39057e-05	0.0190557	-31.5657
chr3	16885175	16885175	+	1.26777e-06	0.00393355	-31.5527
chr6	761479	761479	+	7.88236e-05	0.0282612	-31.5205
chr3	28575405	28575405	-	5.46152e-05	0.0236601	-31.4884
chr16	62035356	62035356	+	0.000124563	0.0352319	-31.4594
chr20	61252774	61252774	-	5.8676e-05	0.0245769	-31.448
chr19	44203862	44203862	-	0.000268554	0.0492054	-31.435
chr19	38465583	38465583	-	2.27581e-07	0.0014328	-31.4286
chr15	53659332	53659332	-	2.45451e-05	0.0162902	-31.4259
chr11	118690496	118690496	-	1.70731e-05	0.0139524	-31.4214
chr20	33668030	33668030	-	0.000125701	0.0353642	-31.4083
chr9	132163175	132163175	-	1.66373e-06	0.00448391	-31.4058
chr4	1766967	1766967	-	6.86073e-05	0.0265358	-31.3933
chr16	46790100	46790100	+	2.37188e-05	0.0160508	-31.3725
chr3	147393379	147393379	-	4.17808e-06	0.00673137	-31.3725
chr19	41940857	41940857	+	4.88935e-05	0.0223667	-31.3657
chr9	122464318	122464318	-	7.42327e-05	0.0275058	-31.3636
chr14	69726947	69726947	+	1.19127e-06	0.00378653	-31.3496
chr5	30694068	30694068	-	1.54576e-05	0.0132859	-31.3482
chr6	39228496	39228496	-	2.52268e-06	0.00542684	-31.25
chr11	75768962	75768962	+	0.000172243	0.0407101	-31.1556
chr7	23013447	23013447	+	8.91093e-06	0.0100542	-31.1533
chr16	2209515	2209515	+	0.000193596	0.0428872	-31.1304
chr2	176083380	176083380	+	2.2864e-06	0.00518656	-31.1111
chr9	25734101	25734101	-	2.70145e-05	0.0170733	-31.1111
chr2	10912373	10912373	-	6.47154e-05	0.0257628	-31.0784
chr11	16610968	16610968	-	7.05246e-05	0.0268281	-31.0633
chr7	137268258	137268258	+	4.85901e-05	0.0223078	-31.0505
chr3	192507127	192507127	+	0.000238557	0.0466536	-31.0272
chr19	48837408	48837408	-	0.000106035	0.0325599	-30.9783
chr7	75866810	75866810	-	5.01935e-05	0.0225759	-30.9557
chr2	43120358	43120358	+	7.84621e-05	0.0281844	-30.9437
chr7	32071341	32071341	+	0.000100336	0.0315914	-30.9273
chr1	171841589	171841589	+	0.000173015	0.0407933	-30.9028
chr2	218367872	218367872	+	5.95656e-08	0.000646855	-30.8943
chr20	62561351	62561351	+	0.000157203	0.0393755	-30.8567
chr19	57766110	57766110	-	4.5007e-05	0.0214901	-30.8392
chr2	74441436	74441436	+	2.12945e-05	0.0154647	-30.8081
chr3	97750482	97750482	-	3.2202e-05	0.0186377	-30.7843
chr10	43689708	43689708	-	1.75116e-05	0.0140565	-30.7692
chr12	53950400	53950400	-	7.76315e-05	0.028038	-30.7692
chr6	15222565	15222565	-	0.00027594	0.0498287	-30.716
chr7	23013498	23013498	+	9.7263e-05	0.0310305	-30.7143
chr2	116133779	116133779	-	0.00021955	0.0452725	-30.7003
chr10	124011143	124011143	-	5.91438e-05	0.0246452	-30.6433
chr7	79453110	79453110	+	0.000250004	0.047743	-30.623
chr10	3781628	3781628	+	7.64075e-05	0.0278302	-30.6034
chr16	1181376	1181376	-	9.75944e-05	0.0310769	-30.5711
chr7	2929751	2929751	+	3.16701e-05	0.0185038	-30.5656
chr1	8163593	8163593	+	0.000276953	0.0498731	-30.5419
chr13	49592604	49592604	+	8.67622e-05	0.029577	-30.5273
chr5	5206153	5206153	-	0.000138074	0.0368207	-30.4762
chr4	121950328	121950328	+	3.99684e-06	0.00656105	-30.4348
chr2	23385953	23385953	+	0.000214232	0.044932	-30.4331
chr3	186193742	186193742	-	3.13647e-05	0.0184399	-30.4278
chr9	133664372	133664372	-	0.000267622	0.0491155	-30.4029
chr2	5696636	5696636	-	4.23999e-05	0.0209018	-30.4027
chr10	11018030	11018030	+	0.000113396	0.0336918	-30.3331
chr16	649254	649254	+	0.000207673	0.0442011	-30.2983
chr20	61252723	61252723	-	8.15377e-05	0.0287236	-30.2834
chr9	90132062	90132062	-	6.51631e-06	0.00859751	-30.2308
chr20	35733121	35733121	-	3.1091e-06	0.00594868	-30.2083
chr21	44533761	44533761	-	4.22145e-07	0.00221752	-30.1587
chr18	905842	905842	+	0.000182295	0.0416851	-30.1314
chr7	157090554	157090554	+	0.000190392	0.0425229	-30.117
chr7	158484980	158484980	-	0.000150985	0.0385273	-30.0784
chr7	97732902	97732902	+	0.000131025	0.0360728	-30.0439
chr7	37920800	37920800	+	0.000184633	0.0418873	-30.0283
chr7	120858155	120858155	+	7.73294e-05	0.0280213	-30.0236
chr20	33668052	33668052	-	0.000220601	0.0452985	-30.0207
chr6	169983332	169983332	+	0.000220601	0.0452985	-30.0207
chr5	180620285	180620285	+	9.52877e-06	0.0103158	-30
chr3	85504088	85504088	+	1.97104e-06	0.00478972	-29.9824
chr20	29430542	29430542	-	7.91984e-06	0.0093939	-29.9573
chr9	124045981	124045981	+	8.85245e-05	0.0298463	-29.9373
chr19	49890519	49890519	+	7.35986e-07	0.00305595	-29.8643
chr5	73299255	73299255	-	4.13932e-05	0.0206854	-29.8551
chr7	73434026	73434026	+	0.000174411	0.0409348	-29.8495
chr1	194358293	194358293	+	0.00025651	0.0482839	-29.8246
chr2	234011685	234011685	-	6.42389e-05	0.0256846	-29.7956
chr15	80252273	80252273	-	0.000251637	0.0478666	-29.7936
chr3	12664711	12664711	+	0.000108135	0.0328792	-29.7872
chr7	155372709	155372709	+	0.000218582	0.045235	-29.7819
chr9	111038409	111038409	+	2.86763e-05	0.0175633	-29.6974
chr17	66676070	66676070	+	0.000268064	0.0491463	-29.6659
chr15	76340221	76340221	-	1.55482e-05	0.0133047	-29.6595
chr2	5696656	5696656	-	4.93322e-05	0.0224297	-29.6537
chr6	55277486	55277486	+	2.67961e-05	0.0170242	-29.65
chr17	6575251	6575251	-	2.32832e-06	0.00518656	-29.6296
chr19	49890470	49890470	+	4.90504e-07	0.0024621	-29.617
chr19	49890479	49890479	+	4.90504e-07	0.0024621	-29.617
chr11	65786609	65786609	-	0.000164409	0.0401175	-29.6154
chr20	22062813	22062813	-	0.000110262	0.0332256	-29.6131
chr1	163499018	163499018	-	0.000264669	0.0488823	-29.6009
chr3	1740460	1740460	-	2.34104e-05	0.0159396	-29.5978
chr2	5696615	5696615	-	9.35939e-05	0.0304887	-29.596
chr19	49890492	49890492	+	5.95723e-07	0.00273766	-29.5731
chr19	49890515	49890515	+	5.95723e-07	0.00273766	-29.5731
chr7	104328600	104328600	+	0.00014522	0.0377462	-29.573
chr19	51077504	51077504	+	3.5899e-08	0.000455552	-29.5455
chr3	6565020	6565020	-	8.99035e-06	0.0100975	-29.4984
chr2	10702964	10702964	+	8.77482e-05	0.0297158	-29.4872
chr7	27199794	27199794	-	0.000206662	0.0440875	-29.4828
chr19	47021707	47021707	+	0.000140101	0.0370214	-29.4774
chr2	169361920	169361920	+	0.000214764	0.044932	-29.4118
chr6	53795120	53795120	+	0.000247023	0.04744	-29.4118
chr10	13079390	13079390	+	0.000136615	0.0366618	-29.405
chr12	62191109	62191109	-	4.22142e-05	0.0208467	-29.3989
chr2	107468532	107468532	+	0.000121022	0.0348676	-29.3831
chr10	6665620	6665620	-	2.41733e-05	0.0161645	-29.3436
chr9	95506754	95506754	-	7.92456e-05	0.0283267	-29.3333
chr19	49938114	49938114	+	1.77728e-06	0.004564	-29.3103
chr11	74392761	74392761	+	5.06873e-05	0.0226357	-29.2859
chr17	490185	490185	-	0.000131195	0.036078	-29.2777
chr8	53250984	53250984	+	7.15885e-06	0.00889261	-29.2375
chr12	106673327	106673327	-	6.85347e-05	0.0265168	-29.2208
chr12	124208665	124208665	+	0.000136575	0.0366618	-29.1667
chr15	73367979	73367979	+	3.72594e-05	0.0197602	-29.1667
chr16	66427604	66427604	+	5.90194e-06	0.00820442	-29.1667
chr4	128595521	128595521	+	0.000169122	0.040493	-29.1667
chr7	30136120	30136120	+	7.0527e-05	0.0268281	-29.1613
chr19	49890521	49890521	+	8.44248e-07	0.00324384	-29.1578
chr12	130022067	130022067	+	4.75366e-05	0.0220533	-29.0683
chr7	157501130	157501130	-	0.000259958	0.0484799	-29.0123
chr10	17228982	17228982	-	0.000196816	0.0429864	-28.9738
chr9	132163191	132163191	-	3.6276e-05	0.0196719	-28.9339
chr15	69299161	69299161	-	8.59985e-05	0.0294143	-28.8957
chr2	109130365	109130365	-	0.000161611	0.0398525	-28.8889
chr9	12539377	12539377	-	1.33608e-05	0.012318	-28.875
chr5	73901167	73901167	+	3.27195e-06	0.00601454	-28.8636
chr17	15261682	15261682	+	0.00011507	0.033932	-28.8333
chr2	5696642	5696642	-	4.61559e-05	0.0217927	-28.8061
chr7	6531054	6531054	-	0.000222232	0.0454713	-28.7851
chr1	175406115	175406115	-	0.000262304	0.0487163	-28.7575
chr20	63345852	63345852	+	0.000110884	0.0332794	-28.7325
chr17	48597847	48597847	+	1.88673e-09	5.10738e-05	-28.7234
chr2	167293282	167293282	+	0.000124774	0.0352649	-28.7048
chr5	73299219	73299219	-	1.27268e-07	0.00106354	-28.7013
chr2	5696666	5696666	-	0.000113602	0.0337279	-28.6585
chr20	29319322	29319322	-	7.67461e-07	0.00312224	-28.6248
chr12	108310792	108310792	-	7.05934e-06	0.00888478	-28.5714
chr2	206357124	206357124	-	6.19574e-06	0.00836609	-28.5714
chr6	38165881	38165881	-	4.10042e-06	0.00666328	-28.5714
chr12	6828987	6828987	-	9.54671e-05	0.0308233	-28.5606
chr12	132495334	132495334	+	0.000104887	0.0323895	-28.5452
chr11	44566012	44566012	-	0.000248554	0.0476344	-28.538
chr17	50626632	50626632	-	2.57685e-06	0.00548943	-28.534
chr2	46775385	46775385	+	1.69548e-08	0.000262309	-28.5049
chr6	55277478	55277478	+	5.59155e-05	0.0239388	-28.4886
chr6	99614712	99614712	-	5.8931e-05	0.0246049	-28.4664
chr6	137497482	137497482	+	0.000102497	0.0319124	-28.4321
chr5	119780719	119780719	+	0.000210358	0.0445236	-28.3915
chr17	7916220	7916220	-	8.78912e-07	0.00326257	-28.3333
chr11	48803747	48803747	+	5.6678e-05	0.0241089	-28.2931
chr6	10426520	10426520	+	7.93662e-05	0.0283267	-28.2555
chr15	26868275	26868275	-	0.000130048	0.0359452	-28.254
chr16	25692987	25692987	+	0.000200693	0.0434713	-28.2065
chr14	103867738	103867738	+	0.000105422	0.03246	-28.1793
chr7	632503	632503	+	2.95824e-06	0.00577032	-28.169
chr17	7627837	7627837	+	0.000122965	0.0350432	-28.1671
chr6	170291347	170291347	-	5.4699e-05	0.0236874	-28.125
chr20	49345789	49345789	-	0.000210603	0.0445236	-28.0955
chr10	102919486	102919486	-	7.20386e-05	0.0270748	-28.0812
chr18	63588500	63588500	+	1.79093e-05	0.0142041	-28.0799
chr19	22517416	22517416	-	0.000173671	0.0408375	-28.0412
chr4	89148969	89148969	+	4.23905e-05	0.0209018	-28
chr6	79325605	79325605	-	7.1716e-06	0.00889261	-28
chr19	8367571	8367571	-	1.7416e-06	0.00451136	-27.9713
chr8	140635810	140635810	-	2.46338e-05	0.016327	-27.9592
chr15	69299126	69299126	-	0.000157769	0.0394515	-27.9352
chr9	92808332	92808332	-	4.65339e-05	0.0218629	-27.9297
chr2	115161365	115161365	+	2.13812e-06	0.00502033	-27.907
chr2	5696663	5696663	-	0.000145283	0.0377462	-27.89
chr5	73299201	73299201	-	9.20363e-05	0.030284	-27.8519
chr3	197982	197982	+	4.67906e-05	0.0219092	-27.8401
chr10	6764057	6764057	+	2.13006e-05	0.0154647	-27.8327
chr1	6471586	6471586	-	0.000160119	0.0396993	-27.7778
chr1	6471599	6471599	-	0.000160119	0.0396993	-27.7778
chr20	21020351	21020351	+	0.000225861	0.0456612	-27.7778
chr3	25482664	25482664	+	8.32544e-05	0.0290213	-27.7778
chr3	157214315	157214315	-	2.05537e-06	0.00489002	-27.7387
chrX	129442546	129442546	-	0.000200008	0.0434065	-27.6984
chr2	5696681	5696681	-	0.000162778	0.0399739	-27.6619
chr20	62584151	62584151	-	0.000212755	0.0447673	-27.6612
chr19	52191098	52191098	+	2.27379e-05	0.0158206	-27.6596
chr5	123091047	123091047	-	1.89432e-06	0.00468146	-27.6364
chr18	79532190	79532190	-	0.00018669	0.0421354	-27.5909
chr17	42161027	42161027	+	2.00615e-05	0.0150747	-27.5862
chr7	145372916	145372916	+	4.65343e-06	0.00706102	-27.5862
chr6	39228515	39228515	-	4.79043e-05	0.0221008	-27.5688
chr16	1125685	1125685	-	9.88793e-05	0.0313338	-27.5599
chr2	218367838	218367838	+	3.33392e-06	0.00601486	-27.5544
chr2	218367841	218367841	+	3.33392e-06	0.00601486	-27.5544
chr2	218367876	218367876	+	3.33392e-06	0.00601486	-27.5544
chr15	26868267	26868267	-	3.68784e-05	0.0197207	-27.5362
chr12	54005088	54005088	+	0.000127465	0.0356253	-27.5107
chr7	150977744	150977744	+	0.000237819	0.0465749	-27.5
chr2	218367879	218367879	+	3.89124e-06	0.00645335	-27.4942
chr12	130022063	130022063	+	2.33257e-05	0.0159177	-27.4936
chr19	39265503	39265503	+	0.000110278	0.0332256	-27.4747
chr15	26249446	26249446	+	8.46488e-05	0.0291646	-27.4725
chr16	46790127	46790127	+	4.19653e-05	0.0207965	-27.4631
chr17	8201240	8201240	+	6.25012e-05	0.0253332	-27.4268
chr2	2186222	2186222	-	1.04663e-06	0.0035391	-27.3973
chr19	39773623	39773623	-	0.000203804	0.0437722	-27.3399
chr9	78297655	78297655	-	0.00011273	0.0335876	-27.304
chr19	49890488	49890488	+	2.01204e-06	0.00484496	-27.2914
chr19	49890507	49890507	+	2.01204e-06	0.00484496	-27.2914
chr2	218367844	218367844	+	5.50786e-07	0.00260274	-27.2907
chr7	2660125	2660125	+	5.93987e-06	0.00821107	-27.2727
chr19	38229038	38229038	+	6.05391e-05	0.0249747	-27.2298
chr2	108712891	108712891	-	0.000277539	0.0499444	-27.2283
chr3	147420727	147420727	-	3.99102e-05	0.0204231	-27.2283
chr16	77435117	77435117	+	0.000161542	0.0398524	-27.2021
chr7	27199757	27199757	-	0.000235992	0.0463865	-27.193
chr10	79223376	79223376	+	2.65812e-05	0.0169608	-27.1751
chr2	5696685	5696685	-	0.00014418	0.0375892	-27.1645
chr3	2099088	2099088	-	3.35908e-05	0.0189591	-27.1196
chr16	46790088	46790088	+	1.24046e-06	0.00388079	-27.1186
chr17	50482156	50482156	-	9.75063e-05	0.0310769	-27.1129
chr3	44685608	44685608	-	0.000232566	0.0461043	-27.1111
chr9	110388798	110388798	-	2.27197e-05	0.0158206	-27.1094
chr2	5696683	5696683	-	0.000247255	0.0474745	-27.0936
chr4	55125269	55125269	+	0.000165806	0.0402724	-27.0903
chr21	8213327	8213327	-	4.32664e-05	0.0211261	-27.0833
chr15	84817701	84817701	+	9.25486e-05	0.0303583	-27.0655
chr17	81902518	81902518	+	7.70934e-05	0.0279908	-27.045
chr3	44685610	44685610	-	0.000271236	0.0494642	-27.0295
chr11	69497485	69497485	+	4.08103e-05	0.0205671	-27.027
chr12	9876273	9876273	+	0.000267077	0.0490463	-27.027
chr19	17880822	17880822	+	9.98591e-05	0.031494	-27.027
chr10	45537567	45537567	+	0.000256922	0.0482885	-27.0188
chr1	175666628	175666628	+	0.000155598	0.0392081	-27.013
chr14	101518650	101518650	+	0.000236326	0.0464102	-26.9737
chr12	57787875	57787875	+	7.30673e-05	0.0272799	-26.9231
chr21	29954649	29954649	-	6.2388e-06	0.0083749	-26.9231
chr4	88457653	88457653	-	0.000143616	0.0374852	-26.9153
chr8	120771973	120771973	-	1.19903e-05	0.0115773	-26.8817
chr1	2459948	2459948	-	4.30814e-06	0.00685292	-26.8657
chr7	158358144	158358144	+	4.51378e-05	0.0214901	-26.8553
chr17	15261662	15261662	+	0.000115157	0.03394	-26.8421
chr17	16761283	16761283	-	0.000205905	0.0440076	-26.8398
chr1	8361621	8361621	-	1.77462e-06	0.004564	-26.8182
chr9	133056098	133056098	+	0.000229265	0.0458493	-26.817
chr19	13983527	13983527	+	0.000205833	0.0440076	-26.8056
chr16	46790067	46790067	+	7.02025e-05	0.0267587	-26.8048
chr3	83723023	83723023	+	3.91001e-05	0.0202457	-26.7316
chr20	61252414	61252414	-	4.04533e-06	0.00662132	-26.6777
chr16	35173418	35173418	-	2.36111e-06	0.00520823	-26.6667
chr4	2961585	2961585	-	7.17572e-05	0.0270698	-26.6667
chr7	100822659	100822659	+	1.27024e-05	0.012005	-26.6667
chr17	7627832	7627832	+	0.000191197	0.0426077	-26.6634
chr7	111671683	111671683	+	0.000243571	0.0472009	-26.6517
chr7	32298480	32298480	+	0.000108603	0.032954	-26.6361
chr2	218367853	218367853	+	6.18597e-06	0.00836609	-26.6288
chr2	218367862	218367862	+	6.18597e-06	0.00836609	-26.6288
chr10	7409161	7409161	-	0.000123707	0.0351128	-26.6063
chr20	58854624	58854624	+	5.34789e-05	0.0233743	-26.6011
chr12	53738610	53738610	-	0.000245107	0.0473302	-26.576
chr8	124431994	124431994	-	1.49238e-06	0.00430925	-26.5659
chr2	209720507	209720507	+	9.74715e-06	0.0104246	-26.5541
chr2	136764718	136764718	-	0.000126679	0.0354842	-26.5497
chr7	13833087	13833087	-	0.000213161	0.0447977	-26.5177
chr12	111171529	111171529	-	0.000195377	0.0428872	-26.4912
chr2	106887149	106887149	+	8.25943e-05	0.0288786	-26.4539
chr20	63473178	63473178	+	9.6899e-07	0.00343818	-26.4253
chr22	11628879	11628879	-	0.000158461	0.0395152	-26.4059
chr17	7627804	7627804	+	0.000202711	0.0436909	-26.3764
chr11	47400209	47400209	-	8.20305e-05	0.0287891	-26.3704
chr2	91691258	91691258	-	0.000215929	0.0449924	-26.3529
chr12	106583837	106583837	+	6.62611e-05	0.0261203	-26.3333
chr2	126233820	126233820	+	3.72042e-05	0.0197472	-26.3158
chr1	152515405	152515405	-	0.000120606	0.0348188	-26.2857
chrX	153886445	153886445	+	2.07524e-05	0.0153079	-26.2601
chr11	84308868	84308868	+	0.000184938	0.0419161	-26.2564
chr6	126979302	126979302	-	0.000229675	0.0458493	-26.2461
chr14	51828273	51828273	-	1.02981e-07	0.00090864	-26.2295
chr4	10019010	10019010	+	1.04496e-05	0.0108095	-26.2295
chr14	37752032	37752032	+	9.11545e-05	0.0301633	-26.1914
chr19	17795351	17795351	+	6.21888e-05	0.0252555	-26.1824
chr6	27382130	27382130	-	0.000137709	0.0367844	-26.1692
chr10	6163701	6163701	+	0.000258933	0.0484068	-26.1563
chr9	135671016	135671016	+	0.000183396	0.0417713	-26.1534
chr8	120060194	120060194	-	4.60829e-05	0.0217673	-26.1364
chr1	9799306	9799306	+	3.39069e-06	0.00607005	-26.087
chr12	2053925	2053925	+	4.36978e-05	0.0212449	-26.087
chr8	26039530	26039530	+	8.39885e-05	0.029091	-26.087
chr6	39228471	39228471	-	8.42658e-05	0.0291176	-26.0762
chr17	81959534	81959534	+	0.000122761	0.0350291	-26.0317
chr15	26249453	26249453	+	0.000236239	0.0464011	-26.0246
chr2	25001460	25001460	-	6.09789e-05	0.0250665	-26
chr5	1406329	1406329	-	0.00024133	0.0469925	-25.9881
chr6	69101972	69101972	-	0.000214802	0.044932	-25.9816
chr9	114773433	114773433	-	0.000216716	0.04506	-25.9719
chr11	72244442	72244442	+	2.76134e-05	0.0171921	-25.9451
chr17	7627807	7627807	+	0.000238607	0.0466553	-25.9259
chr20	25084834	25084834	+	6.35317e-05	0.0255783	-25.9259
chr17	82334708	82334708	-	1.89434e-05	0.0146038	-25.9048
chr4	8819936	8819936	+	6.33031e-06	0.00845084	-25.9048
chr16	46790083	46790083	+	8.44643e-05	0.0291228	-25.8718
chr7	103989646	103989646	+	1.99206e-05	0.0150252	-25.8651
chr19	54166720	54166720	-	0.000104022	0.0322478	-25.8065
chr5	107669683	107669683	+	5.23469e-06	0.00766589	-25.8065
chr16	46790065	46790065	+	9.92915e-05	0.0314096	-25.8045
chr5	179907909	179907909	+	1.5488e-05	0.0132998	-25.7937
chr1	147908616	147908616	-	9.35216e-05	0.0304887	-25.7394
chr20	61252435	61252435	-	1.14466e-05	0.0113301	-25.7255
chr2	30232765	30232765	+	0.000132076	0.0361507	-25.7184
chr20	61252397	61252397	-	1.16528e-05	0.0114595	-25.7101
chr2	64988728	64988728	+	4.60027e-07	0.00236896	-25.7099
chr2	18584833	18584833	-	3.89694e-05	0.020239	-25.641
chr4	125230859	125230859	-	5.86556e-05	0.0245769	-25.641
chr5	73299205	73299205	-	6.8279e-05	0.0264917	-25.641
chr8	142329337	142329337	-	1.06437e-06	0.00356705	-25.641
chr8	103789244	103789244	-	1.44183e-05	0.0127818	-25.6272
chr14	70642549	70642549	+	2.40848e-05	0.0161623	-25.6098
chr2	74514696	74514696	+	6.22583e-05	0.0252746	-25.584
chr15	31327374	31327374	+	0.000127917	0.0356578	-25.5775
chr7	158976218	158976218	+	3.4261e-05	0.019165	-25.5771
chr12	96907441	96907441	+	5.90052e-05	0.0246268	-25.5607
chr3	185689447	185689447	+	3.20299e-06	0.00599905	-25.5385
chr2	636383	636383	+	1.8298e-06	0.00460849	-25.4902
chr5	73299221	73299221	-	4.51595e-05	0.0214901	-25.4693
chr10	70284348	70284348	-	0.000249856	0.047743	-25.4476
chr17	81960200	81960200	-	0.000276637	0.0498731	-25.4449
chr3	16885144	16885144	+	0.000162335	0.039926	-25.3669
chr15	56742111	56742111	+	8.28344e-06	0.00971917	-25.3456
chr16	4314010	4314010	-	0.000157523	0.0394206	-25.3127
chr16	72197591	72197591	+	6.72194e-05	0.0263321	-25.3117
chr9	136254041	136254041	+	0.000130149	0.0359508	-25.2762
chr16	88430787	88430787	+	1.32999e-07	0.00108063	-25.2656
chr2	218367867	218367867	+	1.38539e-05	0.0124888	-25.2589
chr3	6565044	6565044	-	9.944e-05	0.0314096	-25.2564
chr11	75242137	75242137	-	3.19732e-05	0.018604	-25.2404
chr9	127917332	127917332	+	0.000245442	0.0473302	-25.2297
chr21	44948167	44948167	+	3.71793e-05	0.0197472	-25.1831
chr6	33426773	33426773	-	9.6343e-05	0.0309292	-25.1732
chr20	63970259	63970259	+	1.87206e-05	0.0145701	-25.1348
chr9	108811534	108811534	+	0.000167255	0.0403114	-25.0643
chr2	28147694	28147694	+	0.000121784	0.0349067	-25.0627
chr17	81959545	81959545	+	1.44368e-05	0.0127881	-25.0351
chr7	43113114	43113114	-	3.43696e-05	0.0191886	-25.0162
chr16	10355646	10355646	-	0.000152294	0.0387475	-25.0086
chr11	68750465	68750465	+	1.09068e-05	0.0110335	-25
chr12	79603926	79603926	+	1.75599e-07	0.00122373	-25
chr12	132379959	132379959	+	0.000108181	0.0328792	-25
chr13	30732132	30732132	-	4.90076e-06	0.0073212	-25
chr16	49053000	49053000	+	2.45047e-06	0.00534275	-25
chr17	77793688	77793688	+	1.40307e-05	0.0126164	-25
chr2	24415915	24415915	-	1.59431e-05	0.0134775	-25
chr3	184259742	184259742	-	0.000171924	0.0406885	-25
chr5	81931217	81931217	-	9.27536e-06	0.0102457	-25
chr6	147508047	147508047	+	5.30165e-05	0.0232778	-25
chr7	27139592	27139592	-	3.14818e-05	0.0184416	-25
chr8	22566260	22566260	+	7.16996e-06	0.00889261	-25
chr9	126774982	126774982	+	2.43389e-05	0.0162268	-25
chr15	51829893	51829893	-	0.000254442	0.0480406	-24.9667
chr20	36077005	36077005	+	0.000266049	0.0489998	-24.9506
chr8	91816350	91816350	-	0.000221877	0.0454536	-24.8806
chr13	24541071	24541071	-	2.23788e-05	0.0157528	-24.875
chr7	1224080	1224080	+	9.9732e-05	0.0314689	-24.8254
chr9	124009256	124009256	+	0.000238827	0.0466829	-24.7855
chr14	70642547	70642547	+	8.49977e-05	0.0292224	-24.7677
chr9	129459502	129459502	+	5.68454e-05	0.0241089	-24.7222
chr19	48622125	48622125	+	8.7587e-05	0.0297138	-24.6692
chr7	13833086	13833086	+	6.87857e-06	0.00881794	-24.6575
chr9	96618750	96618750	+	1.37681e-07	0.00110281	-24.6575
chr19	41913087	41913087	-	1.54973e-05	0.0132998	-24.6091
chr12	66188664	66188664	-	0.000178779	0.0412991	-24.5967
chr7	5085897	5085897	-	4.57191e-06	0.00704462	-24.5902
chr1	205456435	205456435	+	3.08819e-06	0.00592153	-24.588
chr9	124493095	124493095	+	4.18496e-05	0.0207965	-24.5673
chr21	45386845	45386845	+	4.92113e-05	0.0223928	-24.5559
chr14	75069462	75069462	+	2.16478e-05	0.0155739	-24.5301
chr2	51028249	51028249	+	0.000158898	0.0395631	-24.5053
chr11	64187777	64187777	-	5.91804e-05	0.0246452	-24.4898
chr19	53730494	53730494	+	0.000110069	0.0332027	-24.4898
chr8	110735205	110735205	-	0.000137552	0.0367775	-24.4743
chr20	61252420	61252420	-	2.61119e-05	0.0168133	-24.4737
chrX	153886457	153886457	+	4.08635e-07	0.00217693	-24.4599
chr2	161237776	161237776	-	0.00026631	0.049	-24.4459
chr19	13298965	13298965	+	3.23047e-06	0.00601454	-24.4444
chr12	65741521	65741521	-	0.000160771	0.0397498	-24.4213
chr6	19838161	19838161	+	7.71211e-06	0.00924385	-24.4156
chr6	19838163	19838163	+	7.71211e-06	0.00924385	-24.4156
chr17	28251290	28251290	-	1.68169e-06	0.00448391	-24.3939
chr6	19838153	19838153	+	9.03407e-06	0.010122	-24.3742
chr16	180781	180781	-	0.000129304	0.0358016	-24.3665
chr10	70283783	70283783	-	7.51318e-05	0.0276748	-24.359
chr2	108712904	108712904	-	0.000188268	0.0423267	-24.3514
chr16	31819657	31819657	-	0.000273356	0.0496185	-24.3137
chr6	28489900	28489900	+	0.000179275	0.0413107	-24.2863
chr16	23115074	23115074	-	9.72311e-06	0.0104246	-24.2645
chr9	134363849	134363849	-	3.48066e-05	0.0192969	-24.2615
chr7	4958871	4958871	-	0.000261578	0.0486346	-24.2451
chr6	25910917	25910917	+	0.000180565	0.0414779	-24.2424
chr8	120249027	120249027	-	3.70638e-05	0.0197472	-24.2424
chr2	81194212	81194212	+	0.000135949	0.036631	-24.2252
chr7	158404891	158404891	-	0.000179274	0.0413107	-24.2133
chr20	42564988	42564988	+	6.25129e-05	0.0253332	-24.2002
chr4	8549524	8549524	+	7.85095e-05	0.0281844	-24.1715
chr3	52046838	52046838	+	0.000188367	0.042328	-24.1477
chr7	138980631	138980631	-	3.97435e-05	0.0204083	-24.1379
chr20	61252462	61252462	-	5.1501e-05	0.0228171	-24.1204
chr16	1025212	1025212	-	9.4395e-05	0.0305977	-24.0979
chr20	61252408	61252408	-	3.76253e-05	0.0198941	-24.0952
chr14	102923048	102923048	-	1.82147e-05	0.0143456	-24.0884
chr1	10948149	10948149	+	3.04609e-08	0.000409551	-24.0741
chr13	28495681	28495681	-	1.74425e-05	0.0140459	-24.0693
chr10	130567430	130567430	+	0.000195053	0.0428872	-24.0635
chr5	141702619	141702619	+	0.000135881	0.036631	-24.0513
chr20	61252453	61252453	-	4.66932e-05	0.0218908	-24.0479
chr19	29562607	29562607	+	0.00011571	0.0340027	-24.018
chr20	61252465	61252465	-	5.37372e-05	0.0234565	-24.0093
chr11	120900662	120900662	+	6.04419e-06	0.0082878	-24
chr13	22511978	22511978	+	2.87691e-05	0.017582	-24
chr7	157620930	157620930	+	4.39727e-05	0.0213052	-24
chr8	144251709	144251709	+	0.00026637	0.049	-23.994
chr17	81959543	81959543	+	0.000128638	0.0357147	-23.9832
chr20	31968150	31968150	+	1.78025e-07	0.00122373	-23.9583
chr4	25526085	25526085	+	8.74818e-05	0.029712	-23.938
chr20	61252432	61252432	-	4.42656e-05	0.0213572	-23.9233
chr20	61252429	61252429	-	4.06599e-05	0.0205593	-23.9068
chr17	82075549	82075549	-	5.77661e-05	0.0243163	-23.8574
chr15	66251987	66251987	+	0.000151308	0.0385835	-23.851
chr2	230849977	230849977	+	0.000127622	0.0356418	-23.8313
chr12	3491019	3491019	-	8.38098e-05	0.0290719	-23.8095
chr12	96907452	96907452	+	0.000168926	0.0404765	-23.8095
chr15	92812855	92812855	+	3.45411e-05	0.0192264	-23.8095
chr19	919704	919704	+	7.20853e-06	0.00891704	-23.8095
chr2	115161361	115161361	+	1.3695e-05	0.0124783	-23.8095
chr20	47705437	47705437	-	0.000166323	0.0402724	-23.8095
chr22	37609087	37609087	+	3.45411e-05	0.0192264	-23.8095
chr3	33218716	33218716	+	4.41442e-05	0.0213242	-23.8095
chr3	190322095	190322095	+	5.00197e-05	0.0225627	-23.8095
chr19	17795308	17795308	+	0.000230414	0.0458551	-23.7878
chr2	22186384	22186384	+	9.27005e-06	0.0102457	-23.7743
chr2	218367826	218367826	+	3.9814e-05	0.0204134	-23.7671
chr1	17826256	17826256	-	0.000124101	0.0351717	-23.7428
chr8	109421644	109421644	+	0.000110521	0.0332591	-23.7298
chr8	55879617	55879617	-	0.000120423	0.0347838	-23.7288
chr21	45072696	45072696	-	0.000237778	0.0465749	-23.7157
chr1	200257408	200257408	+	1.42861e-05	0.0127044	-23.7098
chr20	61252459	61252459	-	6.26669e-05	0.0253605	-23.7092
chr17	21304195	21304195	-	7.18772e-06	0.00890104	-23.6842
chr20	30204693	30204693	+	5.22227e-06	0.00766016	-23.6842
chr7	129502901	129502901	+	0.000251304	0.0478628	-23.657
chr7	121060280	121060280	-	8.92947e-05	0.0299546	-23.6534
chr2	202036748	202036748	-	8.48019e-05	0.0291996	-23.6517
chr2	27049849	27049849	+	3.1895e-05	0.0185824	-23.6332
chr17	1736194	1736194	+	1.37898e-05	0.0124783	-23.6271
chr3	196143311	196143311	+	0.000188221	0.0423267	-23.6182
chr8	143877397	143877397	+	0.000164292	0.0401175	-23.5764
chr1	186982808	186982808	-	0.000168139	0.0403946	-23.5675
chr10	125774783	125774783	-	1.02393e-05	0.010738	-23.5294
chr7	47581751	47581751	+	0.000226703	0.0457072	-23.5294
chr8	26434095	26434095	+	0.000226703	0.0457072	-23.5294
chr19	17795335	17795335	+	0.000230381	0.0458551	-23.4797
chr1	180912027	180912027	+	5.67242e-05	0.0241089	-23.4057
chr20	61252395	61252395	-	8.06663e-05	0.0285324	-23.3696
chr10	51138917	51138917	+	3.77512e-05	0.019914	-23.3333
chr17	62664555	62664555	+	2.08002e-05	0.0153135	-23.3333
chr2	134707085	134707085	-	0.000266547	0.0490126	-23.2769
chr12	44773336	44773336	+	0.000270696	0.0494052	-23.2606
chr2	486561	486561	+	0.000221274	0.0453731	-23.2558
chr3	145861138	145861138	-	0.000145718	0.0377591	-23.2558
chr4	81214827	81214827	-	9.76009e-05	0.0310769	-23.2558
chr9	110642186	110642186	+	0.00026072	0.0485577	-23.2352
chr17	81106794	81106794	-	5.85292e-05	0.024546	-23.1951
chr16	27223397	27223397	+	2.15755e-05	0.0155502	-23.1884
chr17	80348102	80348102	+	0.00024998	0.047743	-23.162
chr13	23424316	23424316	-	0.000118565	0.0344586	-23.1373
chr11	46680384	46680384	-	0.000193547	0.0428872	-23.122
chr12	56689744	56689744	-	4.63951e-06	0.00706102	-23.0769
chr15	83284669	83284669	-	7.74939e-05	0.0280213	-23.0769
chr17	50077347	50077347	+	2.6585e-06	0.00554797	-23.0769
chr17	75283467	75283467	+	8.96168e-05	0.0300067	-23.0769
chr19	47256005	47256005	-	3.70157e-06	0.00630353	-23.0769
chr20	62536883	62536883	+	9.38313e-06	0.0102506	-23.0769
chr5	57761706	57761706	+	2.57308e-05	0.0166981	-23.0769
chr20	42620895	42620895	+	0.000233149	0.0461796	-23.0212
chr17	17493699	17493699	-	0.000176357	0.0411238	-23.0006
chr17	47709047	47709047	-	1.49625e-05	0.0130491	-22.9717
chr17	48624931	48624931	-	6.84695e-06	0.00881794	-22.9508
chr19	12874547	12874547	-	1.3467e-05	0.0123755	-22.9508
chr3	11568815	11568815	-	5.27102e-06	0.00769128	-22.9508
chr8	110415376	110415376	-	3.77974e-05	0.0199198	-22.9398
chr20	20207457	20207457	-	0.000104039	0.0322478	-22.9373
chr12	132380017	132380017	+	3.62691e-05	0.0196719	-22.9308
chr16	34141440	34141440	+	9.10279e-05	0.0301573	-22.9263
chr20	49188212	49188212	+	1.73436e-09	5.05426e-05	-22.9023
chr8	138316763	138316763	-	0.000266082	0.0489998	-22.8571
chr5	136192685	136192685	-	3.99328e-05	0.0204231	-22.7742
chr19	54881744	54881744	+	4.76012e-05	0.0220601	-22.7574
chr12	38155125	38155125	+	6.0565e-05	0.0249747	-22.741
chr16	20348468	20348468	-	8.75267e-05	0.029712	-22.7273
chr19	54404601	54404601	+	0.000128743	0.0357252	-22.7273
chr2	104867582	104867582	-	7.72143e-05	0.0280132	-22.7273
chr9	133336875	133336875	-	6.85557e-06	0.00881794	-22.7273
chr12	38158909	38158909	-	0.000226305	0.0456892	-22.7001
chr9	127917327	127917327	+	0.000166454	0.0402724	-22.6875
chr8	1320437	1320437	+	0.000170105	0.0405821	-22.6748
chr15	90073300	90073300	-	3.25417e-06	0.00601454	-22.6667
chr1	119001434	119001434	+	5.05417e-05	0.0226298	-22.6415
chr14	106563807	106563807	-	1.96465e-05	0.0149017	-22.6138
chr15	56579584	56579584	+	0.000103163	0.0320526	-22.5974
chr5	61626122	61626122	+	0.000210086	0.0445236	-22.5907
chr19	52795941	52795941	-	0.000212063	0.0446669	-22.5902
chr20	25862361	25862361	-	1.17153e-05	0.0114637	-22.5806
chr7	149058713	149058713	+	1.7658e-05	0.0140939	-22.5806
chr20	59293038	59293038	+	1.92902e-05	0.0147303	-22.568
chr16	67320189	67320189	+	1.52386e-05	0.0131577	-22.5282
chr12	120331336	120331336	+	0.000182905	0.0417713	-22.5051
chr20	61252447	61252447	-	0.000123037	0.0350459	-22.5024
chr7	80016848	80016848	-	7.09219e-06	0.00888478	-22.4684
chr22	47760523	47760523	+	0.000197502	0.0431111	-22.449
chr17	6070688	6070688	+	4.69661e-05	0.0219368	-22.4197
chr8	71843981	71843981	-	2.2223e-05	0.0156809	-22.4026
chr20	61252405	61252405	-	0.000121329	0.0348945	-22.3377
chr20	61252411	61252411	-	0.000121329	0.0348945	-22.3377
chr14	105487860	105487860	+	8.7781e-05	0.029718	-22.3052
chr7	104328602	104328602	+	0.000262725	0.0487304	-22.2902
chr20	61252417	61252417	-	0.000125558	0.0353642	-22.2639
chr14	99750228	99750228	+	0.000261889	0.0486633	-22.2537
chr16	84505367	84505367	-	1.07201e-05	0.0109469	-22.2509
chr11	69234049	69234049	+	0.000114617	0.0338424	-22.2222
chr12	12900669	12900669	-	6.84263e-05	0.0265021	-22.2222
chr12	65742290	65742290	-	0.000102437	0.0319062	-22.2222
chr15	51355982	51355982	+	9.2431e-05	0.0303554	-22.2222
chr16	87604927	87604927	-	0.00019544	0.0428872	-22.2222
chr16	89201424	89201424	-	9.36466e-06	0.0102506	-22.2222
chr17	76537915	76537915	+	6.84263e-05	0.0265021	-22.2222
chr19	38395718	38395718	+	3.05195e-05	0.0181785	-22.2222
chr2	1494416	1494416	-	0.000113678	0.0337304	-22.2222
chr22	21713976	21713976	-	3.48846e-05	0.0192969	-22.2222
chr4	9098008	9098008	-	6.60877e-05	0.0260793	-22.2222
chr9	19227781	19227781	-	2.32487e-05	0.015915	-22.2222
chr8	111350030	111350030	-	1.46447e-06	0.00428649	-22.1957
chr5	136192691	136192691	-	6.97596e-05	0.0266968	-22.1569
chr17	51165889	51165889	+	4.46325e-05	0.0214393	-22.1445
chr14	37591382	37591382	+	0.000149381	0.0382697	-22.0679
chr14	61812789	61812789	+	2.00029e-05	0.0150607	-22.0598
chr16	1025161	1025161	-	6.26718e-05	0.0253605	-22.0451
chr19	50418937	50418937	+	2.24652e-05	0.0157838	-22
chr5	8430223	8430223	+	0.000262066	0.0486881	-21.9807
chr17	79798874	79798874	-	0.000223825	0.0455392	-21.9712
chr17	47709054	47709054	-	3.21068e-05	0.0186377	-21.968
chr20	61252475	61252475	-	0.000223799	0.0455392	-21.921
chr8	144057529	144057529	+	4.0191e-05	0.0204835	-21.8975
chr14	104442494	104442494	+	1.68336e-06	0.00448391	-21.875
chr19	47860533	47860533	+	6.11663e-05	0.0250747	-21.875
chr9	130563831	130563831	+	3.30387e-05	0.0188073	-21.862
chr7	32295818	32295818	+	4.44542e-05	0.0214008	-21.8381
chr1	156400688	156400688	-	0.000233359	0.0461936	-21.8182
chr17	48723351	48723351	-	0.000271097	0.0494547	-21.8182
chr4	153781429	153781429	+	3.45379e-06	0.00608334	-21.8182
chr5	176818213	176818213	+	3.11288e-06	0.00594868	-21.8182
chr5	178590590	178590590	+	1.18342e-05	0.0115322	-21.8093
chr20	62445538	62445538	+	0.00011396	0.0337881	-21.7836
chr1	85110400	85110400	-	0.000131523	0.036078	-21.7391
chr10	80061766	80061766	-	0.00010275	0.0319506	-21.7391
chr10	97056579	97056579	-	0.000131523	0.036078	-21.7391
chr11	3027889	3027889	+	0.000250841	0.0478058	-21.7391
chr13	18726667	18726667	+	3.62884e-05	0.0196719	-21.7391
chr2	15002832	15002832	+	0.000131523	0.036078	-21.7391
chr20	39123085	39123085	+	4.53117e-05	0.021511	-21.7391
chr5	343789	343789	+	0.000131523	0.036078	-21.7391
chr6	138700701	138700701	-	0.000131523	0.036078	-21.7391
chr6	149474439	149474439	-	3.25341e-05	0.0186786	-21.7391
chr7	20204355	20204355	+	9.10239e-05	0.0301573	-21.7391
chr7	38630940	38630940	-	0.00010275	0.0319506	-21.7391
chr20	61252450	61252450	-	0.000231192	0.0459296	-21.6953
chr17	57085348	57085348	+	8.82144e-05	0.02982	-21.6884
chr7	7104054	7104054	+	0.000130477	0.0360117	-21.678
chr5	141031250	141031250	-	0.00024108	0.0469846	-21.6667
chr2	100196991	100196991	-	0.000104632	0.032349	-21.6272
chr10	24659566	24659566	+	0.000227525	0.0457628	-21.6216
chr9	127754895	127754895	-	5.62309e-05	0.023992	-21.5988
chr7	953581	953581	-	0.000140171	0.0370305	-21.5385
chr5	179025911	179025911	+	0.000116591	0.0341679	-21.4937
chr2	64988738	64988738	+	7.57132e-06	0.00917544	-21.4286
chr20	63895156	63895156	-	8.52591e-05	0.0292913	-21.4286
chr3	183526098	183526098	-	9.71111e-05	0.0310062	-21.4286
chr4	3287164	3287164	-	3.90285e-05	0.020239	-21.4286
chr2	163850844	163850844	-	0.000204761	0.0438566	-21.3788
chr20	62514776	62514776	-	6.17842e-06	0.00836609	-21.3571
chr14	56817353	56817353	+	3.12838e-05	0.0184115	-21.3333
chr7	156388132	156388132	+	4.91649e-05	0.0223807	-21.2808
chr11	60906223	60906223	-	0.000150198	0.0384193	-21.2766
chr17	8885321	8885321	+	2.23148e-05	0.0157219	-21.2766
chr3	87842318	87842318	-	4.68383e-05	0.0219133	-21.2766
chr3	126395010	126395010	+	0.000150198	0.0384193	-21.2766
chr7	97384755	97384755	+	6.35307e-05	0.0255783	-21.2222
chr1	152313680	152313680	-	7.1174e-06	0.00888478	-21.2121
chr15	41513033	41513033	-	3.50529e-06	0.00611877	-21.2121
chr15	70821922	70821922	-	4.99281e-05	0.0225627	-21.2121
chr5	111612556	111612556	+	6.42997e-07	0.00285438	-21.1765
chr3	9770210	9770210	+	2.58109e-05	0.0166981	-21.1518
chr2	73284922	73284922	+	2.21971e-05	0.0156809	-21.1463
chr1	114289272	114289272	-	1.32994e-05	0.0122916	-21.1354
chr20	56980391	56980391	-	0.00018786	0.0423103	-21.1295
chr9	135246979	135246979	+	2.81252e-06	0.00560043	-21.1038
chr12	94648431	94648431	+	6.46969e-05	0.0257628	-21.0526
chr17	73624724	73624724	+	0.000212064	0.0446669	-21.0526
chr19	47573128	47573128	+	3.91597e-05	0.0202485	-21.0526
chr2	950601	950601	-	0.000263205	0.048755	-21.0526
chr2	127042978	127042978	-	7.79663e-05	0.0281055	-21.0526
chr6	130951546	130951546	+	0.000171834	0.0406885	-21.0526
chr7	878831	878831	-	9.43179e-05	0.0305977	-21.0526
chrX	10014474	10014474	+	0.000189242	0.0424317	-21.0526
chrX	10014480	10014480	+	0.000189242	0.0424317	-21.0526
chr3	186826856	186826856	+	0.000125803	0.0353657	-21.0294
chr20	64038423	64038423	-	1.68481e-05	0.0139095	-20.9697
chr5	179629158	179629158	-	0.000152053	0.0386947	-20.9524
chr14	104739159	104739159	+	0.000277161	0.0498922	-20.9462
chr9	130661313	130661313	+	0.000156717	0.0393496	-20.9325
chr17	76140370	76140370	-	8.61554e-05	0.0294323	-20.9302
chr2	233468246	233468246	+	8.61554e-05	0.0294323	-20.9302
chr16	86515679	86515679	-	3.2306e-05	0.0186425	-20.9231
chr5	149226837	149226837	-	9.80982e-05	0.0311778	-20.8955
chr5	81048637	81048637	-	4.0881e-05	0.0205829	-20.8781
chr8	143118733	143118733	-	7.03702e-05	0.0267955	-20.8642
chr12	6826669	6826669	-	3.57193e-05	0.0194697	-20.845
chr1	3481328	3481328	+	6.71485e-05	0.0263321	-20.8333
chr17	50559502	50559502	+	1.91648e-05	0.0146842	-20.8333
chr18	11023740	11023740	-	0.000134087	0.0363856	-20.8333
chr3	138817110	138817110	-	3.51743e-05	0.0193406	-20.8333
chr3	180324937	180324937	-	1.18668e-05	0.0115537	-20.8333
chr4	5708521	5708521	+	3.51743e-05	0.0193406	-20.8333
chr5	121851277	121851277	+	9.43181e-05	0.0305977	-20.8333
chr5	132257857	132257857	+	1.3037e-05	0.0121716	-20.8333
chr6	2221623	2221623	+	3.51743e-05	0.0193406	-20.8333
chr7	99315406	99315406	+	2.13173e-06	0.00501575	-20.8333
chr5	131865440	131865440	+	3.33275e-05	0.0188905	-20.7792
chr14	104553394	104553394	-	7.69688e-05	0.0279775	-20.7547
chr7	157279648	157279648	-	6.82636e-05	0.0264917	-20.7547
chr2	14633707	14633707	-	0.000117568	0.0343395	-20.7018
chr1	228392408	228392408	+	7.29294e-05	0.0272644	-20.6897
chr17	20009300	20009300	+	1.55438e-05	0.0133047	-20.6897
chr19	18788490	18788490	+	5.0121e-05	0.0225627	-20.6897
chr2	99294974	99294974	+	2.75121e-05	0.0171864	-20.6897
chr2	218883672	218883672	+	0.000160369	0.0397052	-20.6897
chr20	9507224	9507224	+	1.9468e-05	0.014816	-20.6897
chr3	78727443	78727443	-	9.42851e-05	0.0305977	-20.6897
chr6	89112162	89112162	+	1.55438e-05	0.0133047	-20.6897
chr7	145372923	145372923	+	9.42851e-05	0.0305977	-20.6897
chr7	994569	994569	-	1.68104e-07	0.00118659	-20.6349
chr9	93660230	93660230	+	1.01172e-06	0.00350491	-20.5882
chr15	38073162	38073162	-	7.12848e-05	0.0269825	-20.5882
chr20	62438040	62438040	+	1.734e-05	0.0140199	-20.5541
chr15	74956274	74956274	+	0.0002276	0.0457628	-20.5128
chr19	917412	917412	-	0.000179304	0.0413107	-20.5128
chr7	6531561	6531561	-	0.000178139	0.041298	-20.5128
chr9	15554255	15554255	+	0.000244474	0.0472949	-20.5128
chr9	98709623	98709623	+	1.08126e-05	0.0109818	-20.5128
chr12	27970712	27970712	+	1.08934e-05	0.0110335	-20.4545
chr4	121869913	121869913	-	0.000198199	0.0431882	-20.4545
chr9	130418980	130418980	+	9.05209e-05	0.0300823	-20.4508
chr11	77588738	77588738	+	0.000120469	0.0347881	-20.4082
chr12	54326391	54326391	+	0.000135296	0.0365643	-20.4082
chr12	65278360	65278360	+	4.0435e-05	0.0205593	-20.4082
chr20	36541527	36541527	-	8.57218e-05	0.029373	-20.4082
chr2	219544223	219544223	+	2.74293e-05	0.0171864	-20.3411
chr19	29526057	29526057	+	8.36057e-06	0.00973355	-20.339
chr5	179805671	179805671	-	7.56326e-06	0.00917544	-20.3329
chr2	91851905	91851905	-	2.99857e-05	0.0180612	-20.3193
chr5	175892663	175892663	+	1.13856e-05	0.0113294	-20.2882
chrX	11757964	11757964	-	1.56635e-05	0.013341	-20.2532
chrX	11757971	11757971	-	1.56635e-05	0.013341	-20.2532
chr18	30175492	30175492	+	1.20677e-05	0.0116092	-20.2247
chr21	43660302	43660302	-	1.20677e-05	0.0116092	-20.2247
chr3	169658844	169658844	-	1.192e-05	0.0115656	-20.2247
chr8	98427133	98427133	-	1.22488e-05	0.0117235	-20.2093
chr17	61188964	61188964	-	0.00018536	0.0419359	-20.122
chr3	113533009	113533009	+	0.000254168	0.0480333	-20.1206
chr7	33905185	33905185	+	0.000126139	0.0354166	-20.1185
chr5	484548	484548	+	0.000163657	0.0400217	-20.0975
chr2	219544264	219544264	-	0.000256823	0.0482839	-20.0937
chr1	3029006	3029006	+	0.000153513	0.0388999	-20
chr1	230425893	230425893	+	0.000105239	0.0324368	-20
chr1	237042303	237042303	-	0.000139452	0.0369535	-20
chr10	43202697	43202697	-	0.000186689	0.0421354	-20
chr11	15922166	15922166	+	0.000108867	0.0329899	-20
chr12	131845406	131845406	+	8.76989e-05	0.0297158	-20
chr14	23550905	23550905	-	7.30733e-06	0.00898285	-20
chr14	23577351	23577351	+	0.000206252	0.0440422	-20
chr14	25036635	25036635	-	8.72921e-05	0.0296681	-20
chr15	50172723	50172723	-	1.72165e-06	0.00450377	-20
chr16	1487744	1487744	+	0.000215805	0.044985	-20
chr16	47369940	47369940	-	0.00016919	0.0405005	-20
chr16	68371434	68371434	+	0.000206252	0.0440422	-20
chr16	85640612	85640612	-	0.000171951	0.0406885	-20
chr16	89496668	89496668	+	3.90629e-06	0.00646626	-20
chr17	7326857	7326857	+	2.32711e-05	0.015915	-20
chr17	7903291	7903291	-	8.01801e-05	0.0284666	-20
chr2	44943498	44943498	+	3.41897e-05	0.0191468	-20
chr2	48614892	48614892	-	4.39613e-05	0.0213052	-20
chr2	222346117	222346117	+	6.32382e-05	0.0255074	-20
chr21	41903760	41903760	-	0.00019342	0.0428872	-20
chr21	45569944	45569944	-	9.13331e-06	0.0101928	-20
chr3	17861340	17861340	+	5.69252e-05	0.0241089	-20
chr3	39803008	39803008	+	0.000245788	0.0473302	-20
chr5	141174908	141174908	-	7.77939e-06	0.00929733	-20
chr7	73975312	73975312	-	5.22256e-06	0.00766016	-20
chr7	157693465	157693465	-	7.58513e-05	0.0277236	-20
chr8	94299573	94299573	-	3.65755e-05	0.0196719	-20
chr8	139711040	139711040	-	1.09769e-06	0.00363604	-20
chr9	124507432	124507432	-	7.03302e-05	0.0267893	-20
chr9	134786201	134786201	+	0.000245788	0.0473302	-20
chrX	11757883	11757883	-	1.73792e-05	0.0140199	-20
chrX	11757896	11757896	-	1.73792e-05	0.0140199	-20
chrX	11757899	11757899	-	1.73792e-05	0.0140199	-20
chrX	11757911	11757911	-	1.73792e-05	0.0140199	-20
chrX	11757913	11757913	-	1.98298e-05	0.014999	-20
chrX	11757937	11757937	-	1.73792e-05	0.0140199	-20
chrX	11757939	11757939	-	1.73792e-05	0.0140199	-20
chrX	11757961	11757961	-	1.73792e-05	0.0140199	-20
chr2	22186356	22186356	+	0.000226344	0.0456892	-19.9261
chr10	5395383	5395383	-	0.000216194	0.0450251	-19.8922
chr20	50597449	50597449	+	2.59589e-08	0.000371111	-19.8364
chr6	19838189	19838189	+	0.000119733	0.0346377	-19.8287
chr5	122077580	122077580	+	5.33081e-06	0.00770844	-19.8117
chr5	174813289	174813289	+	7.52828e-05	0.0276865	-19.8043
chr2	171999848	171999848	-	0.000238196	0.0465995	-19.8029
chr5	1861667	1861667	-	0.000275724	0.0498154	-19.7892
chr18	3224900	3224900	+	2.03557e-05	0.015235	-19.729
chr9	136568788	136568788	-	2.50706e-06	0.00540889	-19.7183
chr3	184773449	184773449	-	1.20294e-05	0.0115921	-19.6721
chr5	139521813	139521813	-	1.06977e-06	0.00357453	-19.6721
chr11	65652641	65652641	+	0.000147527	0.0380575	-19.6581
chr2	174219171	174219171	-	0.000228281	0.0458166	-19.6429
chr1	43997568	43997568	-	0.000123099	0.0350459	-19.6078
chr14	69573275	69573275	-	7.98534e-05	0.0283986	-19.6078
chr17	49862943	49862943	-	2.41542e-05	0.0161645	-19.6078
chr5	14461302	14461302	-	9.8912e-05	0.0313353	-19.6078
chr8	130030927	130030927	-	0.000110278	0.0332256	-19.6078
chr19	19538581	19538581	-	0.000124901	0.0352718	-19.602
chr20	63294530	63294530	-	5.03215e-06	0.00745835	-19.5634
chr9	97848715	97848715	+	0.000191986	0.0427247	-19.5423
chr14	64655757	64655757	+	9.26178e-05	0.0303633	-19.5122
chr16	2497170	2497170	-	9.46624e-05	0.0306287	-19.5122
chr17	45983906	45983906	-	0.000101216	0.0317248	-19.5122
chr2	63053030	63053030	-	0.000121244	0.0348945	-19.5122
chr20	21706679	21706679	+	2.17168e-05	0.0155924	-19.5122
chr21	36707875	36707875	+	0.000145839	0.0377591	-19.5122
chr7	66123828	66123828	-	0.000145839	0.0377591	-19.5122
chr7	150048962	150048962	+	7.7775e-05	0.0280665	-19.5122
chr5	133921982	133921982	-	9.04942e-05	0.0300823	-19.4825
chr16	17871802	17871802	-	2.33127e-05	0.0159177	-19.4444
chr2	68775042	68775042	+	0.000187327	0.0422371	-19.4444
chr6	126568992	126568992	-	0.000106393	0.0326056	-19.4444
chr17	81959544	81959544	-	9.30446e-05	0.0304062	-19.4137
chr1	203170332	203170332	-	0.000209623	0.0444762	-19.4053
chr7	158489930	158489930	-	0.00013887	0.0369077	-19.375
chr3	186268802	186268802	-	0.000206693	0.0440875	-19.368
chr1	1528772	1528772	+	0.000113984	0.0337881	-19.3548
chr11	69868272	69868272	-	3.555e-05	0.0194242	-19.3548
chr16	75115092	75115092	-	2.56018e-05	0.0166816	-19.3548
chr2	87636421	87636421	-	7.93826e-05	0.0283267	-19.3548
chr2	108712922	108712922	-	8.94465e-05	0.0299763	-19.3548
chr20	33465950	33465950	-	4.98274e-05	0.0225369	-19.3548
chr5	173160476	173160476	+	5.58843e-05	0.0239349	-19.3548
chr7	5361882	5361882	-	1.86009e-05	0.0145081	-19.3548
chr7	122673026	122673026	-	5.58843e-05	0.0239349	-19.3548
chr7	122673052	122673052	-	5.58843e-05	0.0239349	-19.3548
chr19	47391756	47391756	-	9.22134e-11	5.55606e-06	-19.325
chr16	86498920	86498920	+	1.36965e-05	0.0124783	-19.3214
chr20	31274541	31274541	+	4.44988e-06	0.00693195	-19.3182
chr7	105326800	105326800	-	0.000180062	0.0414189	-19.3082
chr3	87052629	87052629	+	9.8066e-05	0.0311778	-19.2982
chr8	143577210	143577210	+	1.01967e-06	0.00350491	-19.2771
chr1	186982805	186982805	-	7.57106e-05	0.027717	-19.2656
chr1	228006441	228006441	+	3.66466e-05	0.0196719	-19.2308
chr19	58118553	58118553	+	0.00013866	0.0368904	-19.2308
chr2	20212681	20212681	+	0.000273743	0.049645	-19.2308
chr22	27799014	27799014	+	2.76032e-05	0.0171921	-19.2308
chr5	16660593	16660593	+	5.41707e-05	0.0235761	-19.2308
chr5	72664394	72664394	-	7.33806e-05	0.0273306	-19.2308
chr6	23855691	23855691	-	0.000173049	0.0407933	-19.2308
chr8	12549565	12549565	-	6.62512e-05	0.0261203	-19.2308
chr8	22014015	22014015	+	4.03503e-05	0.0205461	-19.2308
chr8	144472996	144472996	+	0.000273743	0.049645	-19.2308
chr17	44227036	44227036	-	3.9353e-06	0.00647886	-19.1781
chr8	142670331	142670331	+	2.59261e-05	0.0167319	-19.1781
chr20	61253354	61253354	-	0.000156903	0.0393535	-19.1567
chr17	66835107	66835107	-	0.000143719	0.037495	-19.1533
chr4	107824438	107824438	-	0.000209992	0.0445236	-19.135
chr1	2835292	2835292	+	0.000166849	0.0402731	-19.0476
chr1	247371889	247371889	+	8.95183e-05	0.0299826	-19.0476
chr16	82294751	82294751	+	0.000166849	0.0402731	-19.0476
chr17	82231067	82231067	+	6.95251e-05	0.0266564	-19.0476
chr2	13308687	13308687	+	0.000201188	0.0434713	-19.0476
chr2	73293494	73293494	-	3.20384e-05	0.01862	-19.0476
chr5	1219962	1219962	+	0.000243685	0.047215	-19.0476
chr5	94472517	94472517	-	0.000166849	0.0402731	-19.0476
chr7	55020291	55020291	-	9.75623e-05	0.0310769	-19.0476
chr14	94026795	94026795	+	7.97281e-05	0.0283906	-19.038
chr17	4938061	4938061	-	2.67873e-05	0.0170242	-18.9693
chr1	114804769	114804769	-	4.87667e-06	0.00729591	-18.9576
chr20	59300770	59300770	-	7.33639e-07	0.00305595	-18.9214
chr17	12020857	12020857	-	4.11645e-05	0.0206291	-18.9189
chr8	142071774	142071774	+	0.000225143	0.0456426	-18.8782
chr1	4711119	4711119	-	2.186e-05	0.0156157	-18.8679
chr19	623049	623049	-	1.29867e-05	0.0121617	-18.8679
chr2	203769269	203769269	-	0.000112973	0.0336207	-18.8679
chr7	151130774	151130774	-	9.31112e-06	0.0102457	-18.8679
chr9	124435959	124435959	-	0.00027191	0.0495444	-18.8679
chr19	57767502	57767502	+	0.000194002	0.0428872	-18.8406
chr10	3207543	3207543	-	1.10428e-06	0.00363604	-18.75
chr14	52168412	52168412	-	0.000159037	0.0395785	-18.75
chr14	55267002	55267002	+	8.7284e-06	0.00993729	-18.75
chr15	41494338	41494338	-	0.000140009	0.0370088	-18.75
chr15	41893461	41893461	+	2.35388e-05	0.0159667	-18.75
chr2	44970811	44970811	-	1.28528e-05	0.0120664	-18.75
chr7	73648118	73648118	-	8.73606e-05	0.0296824	-18.75
chr8	53877327	53877327	-	0.000166116	0.0402724	-18.75
chr20	63342753	63342753	+	1.33159e-05	0.0122967	-18.7406
chr16	72008526	72008526	+	1.08489e-05	0.0110087	-18.7135
chr17	65313894	65313894	+	3.68116e-05	0.0197037	-18.6754
chr8	101278937	101278937	-	2.07262e-05	0.0153079	-18.654
chr14	104577643	104577643	-	0.000137258	0.0367428	-18.6517
chr16	852720	852720	-	3.12624e-05	0.0184085	-18.6441
chr6	72182742	72182742	+	1.75715e-05	0.0140714	-18.6441
chr10	22345296	22345296	-	0.000189967	0.0424866	-18.6047
chr7	100137514	100137514	+	0.000121698	0.0349067	-18.6047
chrX	24314154	24314154	-	9.42317e-05	0.0305977	-18.6047
chrX	37491914	37491914	-	0.000228639	0.0458166	-18.6047
chr6	37557448	37557448	+	0.000102098	0.0318658	-18.5844
chr1	3606704	3606704	+	6.91529e-05	0.0266439	-18.5185
chr12	12795345	12795345	+	0.000156406	0.0393153	-18.5185
chr12	129407723	129407723	-	0.000270161	0.0493479	-18.5185
chr14	95071221	95071221	-	8.37774e-06	0.00973432	-18.5185
chr19	42309714	42309714	-	8.42801e-05	0.0291176	-18.5185
chr2	2629697	2629697	-	0.00011426	0.033799	-18.5185
chr2	55350840	55350840	+	2.08665e-05	0.0153427	-18.5185
chr3	130146083	130146083	+	4.28758e-05	0.0210217	-18.5185
chr5	56771638	56771638	+	7.63052e-05	0.0278175	-18.5185
chr7	26628134	26628134	+	0.000241593	0.0470112	-18.5185
chr7	75937078	75937078	+	0.00011426	0.033799	-18.5185
chrX	48891320	48891320	-	0.000270161	0.0493479	-18.5185
chr20	61298205	61298205	+	0.000258055	0.0483575	-18.4953
chr5	150302936	150302936	+	1.76062e-05	0.0140724	-18.4615
chr20	29411309	29411309	-	1.77488e-05	0.0141359	-18.4375
chr14	56817351	56817351	+	9.20819e-05	0.0302844	-18.4211
chr3	13826119	13826119	+	2.7738e-06	0.00560043	-18.4211
chr2	241067283	241067283	+	6.10981e-05	0.0250746	-18.3673
chr17	82383009	82383009	+	0.000227038	0.0457384	-18.3639
chr3	123701600	123701600	-	0.000190405	0.0425229	-18.3017
chr8	144414974	144414974	+	0.000211015	0.0445622	-18.2828
chr13	18943532	18943532	-	7.51401e-05	0.0276748	-18.238
chr12	49903694	49903694	+	3.27533e-05	0.0187028	-18.2123
chr17	82099177	82099177	+	0.000120152	0.0347232	-18.2018
chr7	33905168	33905168	+	0.000211459	0.0446059	-18.1871
chr1	3287854	3287854	-	0.000107503	0.0328056	-18.1818
chr1	16015688	16015688	+	0.000235867	0.0463865	-18.1818
chr1	56356602	56356602	+	2.94462e-05	0.0178318	-18.1818
chr10	73123142	73123142	+	0.000107503	0.0328056	-18.1818
chr10	119436928	119436928	+	0.000275812	0.049816	-18.1818
chr11	46367768	46367768	-	8.40842e-05	0.0291121	-18.1818
chr12	38160484	38160484	-	0.000179954	0.0414097	-18.1818
chr12	84155470	84155470	+	0.000215306	0.044932	-18.1818
chr16	16104967	16104967	+	4.19608e-05	0.0207965	-18.1818
chr16	86499076	86499076	+	1.03633e-05	0.0108095	-18.1818
chr17	12828787	12828787	-	0.000240653	0.0469334	-18.1818
chr19	54148454	54148454	-	0.000164763	0.0401384	-18.1818
chr19	54264768	54264768	+	0.000151291	0.0385835	-18.1818
chr2	54960319	54960319	+	0.000164763	0.0401384	-18.1818
chr2	176164946	176164946	-	0.000240653	0.0469334	-18.1818
chr6	6952659	6952659	+	4.87206e-05	0.0223405	-18.1818
chr6	33745281	33745281	+	5.83241e-05	0.0244873	-18.1818
chr6	116673954	116673954	-	0.000258664	0.0483985	-18.1818
chr6	139289365	139289365	-	0.000215306	0.044932	-18.1818
chr7	55020247	55020247	-	0.00012718	0.0355798	-18.1818
chr8	144268647	144268647	+	0.000258664	0.0483985	-18.1818
chr9	125408847	125408847	+	8.9064e-05	0.029934	-18.1818
chrX	11757887	11757887	-	4.88966e-05	0.0223667	-18.1818
chrX	49922895	49922895	+	0.00021596	0.0449924	-18.1818
chrX	132420253	132420253	-	7.75992e-05	0.0280369	-18.1818
chr3	195061115	195061115	+	0.000164144	0.0401087	-18.0128
chr3	129091418	129091418	-	0.000172672	0.0407553	-18
chr7	1386229	1386229	-	0.000163661	0.0400217	-17.9962
chr3	62157136	62157136	-	3.47563e-05	0.0192969	-17.9621
chr14	94462133	94462133	-	0.000140924	0.0370935	-17.9487
chrX	11757903	11757903	-	5.368e-05	0.0234438	-17.9487
chr17	58362706	58362706	-	3.27001e-05	0.0187028	-17.9381
chr1	1298203	1298203	-	7.16286e-05	0.0270377	-17.9167
chr2	218984465	218984465	+	2.96594e-05	0.0179228	-17.9104
chr3	66798359	66798359	-	9.44108e-05	0.0305977	-17.9104
chr7	149822633	149822633	-	7.86706e-06	0.0093428	-17.9104
chr9	135167984	135167984	+	2.58514e-06	0.00548943	-17.9104
chr1	156873715	156873715	-	1.27547e-05	0.0120242	-17.8571
chr12	50230778	50230778	+	0.000116722	0.0341871	-17.8571
chr19	53769545	53769545	+	0.000215616	0.0449705	-17.8571
chr3	185661551	185661551	+	6.54913e-05	0.0259346	-17.8571
chr5	159972338	159972338	+	0.000174979	0.041017	-17.8571
chr5	163458227	163458227	+	0.000157888	0.0394515	-17.8571
chr5	179328283	179328283	+	1.00782e-05	0.0106277	-17.8571
chr6	64548030	64548030	+	0.000105754	0.032509	-17.8571
chr9	89606198	89606198	+	6.93616e-06	0.00883219	-17.8082
chr7	101245610	101245610	-	0.000185231	0.0419265	-17.8022
chr1	31760619	31760619	-	0.000170977	0.0406611	-17.7778
chr12	88626335	88626335	-	0.000156965	0.0393535	-17.7778
chr12	132472612	132472612	+	0.000112488	0.0335562	-17.7778
chr15	98648827	98648827	-	0.000156965	0.0393535	-17.7778
chr8	81052062	81052062	-	0.000203429	0.0437722	-17.7778
chr8	104589638	104589638	-	0.000114376	0.0338136	-17.763
chr20	63095221	63095221	-	0.000142189	0.0373275	-17.7419
chr3	16884360	16884360	+	3.3089e-05	0.018817	-17.7419
chr5	122077566	122077566	+	3.15948e-05	0.0184886	-17.7273
chr15	89449341	89449341	+	4.17577e-05	0.0207791	-17.7215
chr5	178590584	178590584	+	4.70333e-05	0.02195	-17.7069
chr5	5887295	5887295	+	0.000185281	0.0419265	-17.7055
chr16	8886598	8886598	+	0.000104048	0.0322478	-17.6471
chr16	87602481	87602481	-	0.000204862	0.0438698	-17.6471
chr2	131832025	131832025	+	3.64462e-05	0.0196719	-17.6471
chr20	32153384	32153384	-	0.000162734	0.0399719	-17.6471
chr3	13879944	13879944	+	6.21409e-06	0.00837275	-17.6471
chr5	134371549	134371549	+	0.000212779	0.0447673	-17.6471
chr7	2337221	2337221	-	0.000213821	0.0448941	-17.6471
chr7	128201358	128201358	+	0.000230251	0.0458493	-17.6471
chr7	155805600	155805600	-	3.17019e-06	0.00599194	-17.6471
chr8	51877203	51877203	-	0.000145284	0.0377462	-17.6471
chr8	55880355	55880355	+	0.00016008	0.0396993	-17.6471
chr8	65842694	65842694	-	0.000259094	0.0484068	-17.6471
chr9	136506788	136506788	+	8.08556e-05	0.0285546	-17.6471
chrX	109535065	109535065	+	0.000162734	0.0399719	-17.6471
chr20	59191371	59191371	-	0.000122845	0.0350355	-17.6313
chr2	160063132	160063132	-	8.18357e-05	0.0287513	-17.5812
chr10	49614380	49614380	+	0.000183563	0.041789	-17.5676
chr1	203042795	203042795	+	0.000158589	0.0395209	-17.5439
chr12	96234174	96234174	+	8.04683e-05	0.028507	-17.5439
chr14	73488417	73488417	+	5.0915e-05	0.0226899	-17.5439
chr15	90375630	90375630	-	6.09907e-05	0.0250665	-17.5439
chr16	89347426	89347426	-	1.44537e-05	0.012793	-17.5439
chr3	69210972	69210972	+	0.000194226	0.0428872	-17.5439
chr7	43445464	43445464	+	0.000225784	0.0456612	-17.5317
chr5	178590594	178590594	+	0.000214864	0.044932	-17.513
chr7	150048931	150048931	+	7.49268e-05	0.0276568	-17.5055
chr15	28163201	28163201	-	8.50138e-06	0.00983749	-17.5
chrX	11757891	11757891	-	6.43149e-05	0.0256846	-17.5
chrX	11757917	11757917	-	6.43149e-05	0.0256846	-17.5
chr14	54760422	54760422	-	0.000227474	0.0457618	-17.4684
chr21	44947937	44947937	+	5.64851e-06	0.00799737	-17.4603
chr6	170306226	170306226	+	0.000183449	0.0417713	-17.4603
chr16	5022578	5022578	+	4.06499e-05	0.0205593	-17.46
chr1	1088556	1088556	-	0.000273092	0.0495945	-17.3913
chr15	30048509	30048509	+	0.000210036	0.0445236	-17.3913
chr16	28320547	28320547	-	0.000177137	0.041215	-17.3913
chr17	1913103	1913103	-	0.000273092	0.0495945	-17.3913
chr17	21573835	21573835	+	0.000162892	0.0399759	-17.3913
chr22	23849930	23849930	-	5.47585e-05	0.0236896	-17.3913
chr3	52147180	52147180	-	0.000229026	0.0458493	-17.3913
chr3	126541702	126541702	-	0.000249969	0.047743	-17.3913
chr3	175323784	175323784	-	3.31517e-05	0.0188234	-17.3913
chr5	116447602	116447602	+	0.000149923	0.0383688	-17.3913
chr6	149451247	149451247	-	0.00010848	0.0329257	-17.3913
chr7	74043448	74043448	+	5.91759e-05	0.0246452	-17.352
chr20	62937733	62937733	+	4.64875e-05	0.0218579	-17.3333
chr2	91588895	91588895	-	3.37929e-05	0.0190256	-17.3307
chr1	47533752	47533752	+	9.57238e-06	0.0103158	-17.2414
chr1	151769549	151769549	+	9.57238e-06	0.0103158	-17.2414
chr10	49761969	49761969	+	0.000159265	0.0395785	-17.2414
chr14	100571425	100571425	+	0.000119046	0.0345293	-17.2414
chr14	100654756	100654756	+	2.07085e-05	0.0153079	-17.2414
chr17	20009284	20009284	+	9.85056e-05	0.0312592	-17.2414
chr19	37448713	37448713	-	0.000175831	0.0411053	-17.2414
chr19	47573126	47573126	+	0.000214963	0.044932	-17.2414
chr5	61626645	61626645	-	2.86933e-05	0.0175642	-17.2414
chr6	109487106	109487106	+	0.000214963	0.044932	-17.2414
chr7	157442112	157442112	-	4.77849e-05	0.0220717	-17.2414
chr9	93949283	93949283	-	7.46368e-05	0.0276012	-17.2414
chr1	116714970	116714970	+	0.000257756	0.0483453	-17.2348
chr7	33905173	33905173	+	4.87201e-05	0.0223405	-17.1659
chr15	52099072	52099072	-	1.30511e-05	0.0121716	-17.1608
chr10	13891922	13891922	-	0.000262113	0.0486888	-17.1429
chr10	130654853	130654853	-	0.000230026	0.0458493	-17.1429
chr14	20261341	20261341	+	1.8931e-05	0.0146038	-17.1429
chr14	102929596	102929596	+	3.02662e-05	0.018152	-17.1429
chr17	81025988	81025988	-	0.000156071	0.0392661	-17.1429
chr2	20446463	20446463	-	0.000174311	0.04092	-17.1429
chr3	170585595	170585595	-	6.03268e-05	0.0249296	-17.1429
chrX	153499563	153499563	-	5.45297e-05	0.0236601	-17.1429
chr7	114085376	114085376	-	7.27399e-05	0.0272494	-17.1117
chr15	78998194	78998194	-	0.000173217	0.0408243	-17.0526
chrY	11322625	11322625	-	9.12235e-08	0.000837619	-17.037
chr11	70681174	70681174	+	0.000155581	0.0392081	-17.0213
chr12	114409561	114409561	+	0.000216557	0.0450586	-17.0213
chr16	1437025	1437025	+	3.8062e-05	0.0199834	-17.0213
chr3	169904174	169904174	-	0.000122463	0.0349927	-17.0213
chr10	23695861	23695861	+	0.000139116	0.0369077	-16.9811
chr14	103534090	103534090	+	0.000237254	0.0465357	-16.9492
chr15	91100342	91100342	+	6.94581e-05	0.0266564	-16.9492
chr16	5180380	5180380	-	4.1317e-05	0.0206657	-16.9492
chr2	95016223	95016223	+	0.000214653	0.044932	-16.9492
chr17	28251281	28251281	-	0.000188286	0.0423267	-16.9309
chr12	57520667	57520667	-	9.01867e-05	0.0300823	-16.9014
chr2	73269036	73269036	+	0.000170554	0.0406204	-16.9014
chr20	63377238	63377238	-	4.46862e-05	0.0214393	-16.9014
chr7	2669263	2669263	+	6.00703e-05	0.0248476	-16.9014
chrX	130059995	130059995	+	0.00026613	0.0489998	-16.9014
chr15	82579868	82579868	+	2.48536e-05	0.0164245	-16.8964
chr20	57692573	57692573	-	4.56909e-06	0.00704462	-16.8849
chr10	132104650	132104650	+	1.69298e-05	0.0139524	-16.8831
chr7	50782692	50782692	-	0.000101702	0.0317999	-16.8737
chr20	57096137	57096137	-	1.68378e-05	0.0139095	-16.8498
chr14	92383671	92383671	+	8.70002e-05	0.0296126	-16.8046
chr2	94857173	94857173	-	0.000214697	0.044932	-16.7304
chr1	10641410	10641410	+	5.42432e-05	0.0235804	-16.6667
chr1	41662961	41662961	-	0.000261159	0.0485916	-16.6667
chr10	62654691	62654691	+	5.61344e-05	0.023978	-16.6667
chr10	95709572	95709572	+	0.000261159	0.0485916	-16.6667
chr10	129937825	129937825	+	4.06315e-05	0.0205593	-16.6667
chr12	56493962	56493962	-	6.73177e-05	0.0263438	-16.6667
chr12	57199399	57199399	+	0.0002636	0.0487638	-16.6667
chr12	57619484	57619484	+	0.0001106	0.0332739	-16.6667
chr12	114735976	114735976	+	3.06023e-05	0.0181971	-16.6667
chr14	23468163	23468163	+	0.000214353	0.044932	-16.6667
chr14	58646355	58646355	-	0.000242341	0.0470921	-16.6667
chr17	18960934	18960934	+	5.7487e-05	0.0242349	-16.6667
chr17	40363589	40363589	+	0.000242341	0.0470921	-16.6667
chr19	29827863	29827863	+	0.000146072	0.037803	-16.6667
chr19	55531049	55531049	+	9.22689e-05	0.0303218	-16.6667
chr19	56368277	56368277	-	0.000100977	0.031674	-16.6667
chr2	23431493	23431493	+	0.000222992	0.0454889	-16.6667
chr2	156342548	156342548	+	6.79407e-05	0.0264501	-16.6667
chr2	177845585	177845585	-	0.000242341	0.0470921	-16.6667
chr20	2771768	2771768	-	3.06023e-05	0.0181971	-16.6667
chr20	20251728	20251728	-	3.53885e-05	0.0193735	-16.6667
chr20	32750690	32750690	-	0.00013302	0.0362843	-16.6667
chr20	63590245	63590245	+	0.000214353	0.044932	-16.6667
chr22	44435905	44435905	-	0.000121241	0.0348945	-16.6667
chr3	50320110	50320110	-	0.000236484	0.0464331	-16.6667
chr3	138817105	138817105	-	0.000222992	0.0454889	-16.6667
chr3	183302558	183302558	+	0.000161205	0.0397954	-16.6667
chr4	97403647	97403647	-	0.000222992	0.0454889	-16.6667
chr5	3592514	3592514	-	0.000222992	0.0454889	-16.6667
chr5	72460309	72460309	-	8.9239e-05	0.0299546	-16.6667
chr6	17580244	17580244	+	5.82293e-05	0.0244566	-16.6667
chr6	72182757	72182757	+	5.01643e-05	0.0225718	-16.6667
chr6	72182772	72182772	+	5.46041e-05	0.0236601	-16.6667
chr6	72182784	72182784	+	5.94802e-05	0.0247063	-16.6667
chr7	4763354	4763354	+	0.0002636	0.0487638	-16.6667
chr8	142460065	142460065	+	0.000265978	0.0489998	-16.6667
chr9	124503380	124503380	+	5.42432e-05	0.0235804	-16.6667
chr1	148404606	148404606	+	0.000235403	0.0463506	-16.638
chr7	27175708	27175708	-	6.05661e-05	0.0249747	-16.4948
chr20	49812939	49812939	+	7.70404e-07	0.00312224	-16.4912
chr14	90061131	90061131	-	1.51209e-06	0.00433781	-16.4706
chr6	17580237	17580237	+	6.33119e-05	0.025528	-16.4706
chr7	103989600	103989600	+	0.000122188	0.0349628	-16.4591
chrX	11757923	11757923	-	0.00011308	0.0336259	-16.4557
chr14	26553921	26553921	+	9.76698e-05	0.0310813	-16.4384
chr14	92941638	92941638	+	7.24267e-05	0.0271935	-16.4384
chr19	11924193	11924193	-	4.07052e-05	0.0205593	-16.4384
chr21	44406741	44406741	-	1.17236e-05	0.0114637	-16.4384
chr9	124000270	124000270	-	0.000143872	0.037526	-16.4179
chr1	1084523	1084523	-	5.58037e-05	0.0239349	-16.3934
chr10	12267531	12267531	+	0.000194557	0.0428872	-16.3934
chr14	104362308	104362308	+	0.000111734	0.0334037	-16.3934
chr4	40069075	40069075	-	6.60833e-05	0.0260793	-16.3934
chr5	106663958	106663958	+	0.000161157	0.0397922	-16.3934
chr17	63699573	63699573	+	0.000182087	0.0416742	-16.3669
chr9	34958456	34958456	+	6.43438e-05	0.0256846	-16.3636
chr13	113402483	113402483	-	0.000166791	0.0402731	-16.3265
chr14	24188567	24188567	+	7.01604e-07	0.00298243	-16.3265
chr16	86281616	86281616	-	6.4151e-05	0.0256846	-16.3265
chr19	14412705	14412705	+	0.000211535	0.0446115	-16.3265
chr3	172549777	172549777	-	0.000195271	0.0428872	-16.3265
chr3	6861216	6861216	-	0.00011227	0.0335176	-16.3043
chr19	16944177	16944177	-	6.59044e-06	0.0086148	-16.2791
chr19	33194898	33194898	-	1.37856e-05	0.0124783	-16.2791
chr16	292169	292169	-	0.000205864	0.0440076	-16.2555
chr14	104104580	104104580	-	6.58039e-05	0.026031	-16.25
chr16	87708968	87708968	-	0.000106683	0.0326524	-16.2162
chr2	218720623	218720623	-	1.9911e-05	0.0150252	-16.2162
chr6	121729762	121729762	+	4.07766e-05	0.0205593	-16.2162
chr9	128364874	128364874	+	9.65519e-05	0.0309582	-16.2162
chr20	48826512	48826512	-	1.71295e-05	0.0139765	-16.1988
chr9	136132807	136132807	-	3.22217e-06	0.00601454	-16.1616
chr5	172431411	172431411	+	2.89278e-05	0.0176313	-16.1481
chr1	156298944	156298944	+	7.32255e-05	0.0273029	-16.129
chr12	49983545	49983545	+	6.19118e-05	0.0252402	-16.129
chr16	79439407	79439407	-	2.57896e-05	0.0166981	-16.129
chr2	73293490	73293490	-	0.000123318	0.0350639	-16.129
chr2	73293498	73293498	-	0.000123318	0.0350639	-16.129
chr21	44292959	44292959	+	0.000177351	0.0412221	-16.129
chr5	71794129	71794129	-	0.000258627	0.0483985	-16.129
chr8	128964855	128964855	-	3.51493e-05	0.0193406	-16.129
chr21	42653222	42653222	+	3.26333e-05	0.0186927	-16.0753
chr2	146922431	146922431	+	0.000115426	0.0339889	-16.0714
chr1	196608850	196608850	-	0.000102514	0.0319124	-16
chr11	75190141	75190141	+	0.000217631	0.0451655	-16
chr12	66194626	66194626	-	0.000127551	0.0356395	-16
chr16	23836205	23836205	-	3.72791e-05	0.0197602	-16
chr18	11751870	11751870	+	0.000148053	0.0381602	-16
chr2	160448758	160448758	-	0.000276765	0.0498731	-16
chr2	241858018	241858018	-	0.000201192	0.0434713	-16
chr3	95917748	95917748	+	8.66163e-05	0.029554	-16
chr3	184592723	184592723	+	0.000217631	0.0451655	-16
chr3	196438535	196438535	+	0.000186136	0.0420694	-16
chr6	166440264	166440264	+	0.000217631	0.0451655	-16
chr14	106569459	106569459	-	0.000136595	0.0366618	-15.9564
chr2	126885749	126885749	+	0.000172119	0.0407013	-15.942
chr3	5026676	5026676	-	0.000189758	0.0424631	-15.942
chr17	62469091	62469091	+	1.36988e-05	0.0124783	-15.9091
chrX	153056347	153056347	-	1.8124e-05	0.0142908	-15.9091
chr12	52119245	52119245	-	3.0981e-05	0.0183001	-15.873
chr13	27630157	27630157	+	0.000124315	0.0351879	-15.873
chr8	141401073	141401073	+	3.90526e-05	0.0202412	-15.873
chr8	144254954	144254954	+	0.000257433	0.0483203	-15.873
chr8	144462274	144462274	+	9.58786e-05	0.0308503	-15.873
chr6	7986542	7986542	-	2.74295e-05	0.0171864	-15.8416
chr17	81860624	81860624	+	0.000181601	0.041619	-15.8082
chr12	42214491	42214491	+	0.000263964	0.0488079	-15.7895
chr17	75204737	75204737	-	0.00017085	0.0406567	-15.7895
chr2	232420897	232420897	+	3.13504e-05	0.0184399	-15.7895
chr20	62191272	62191272	+	1.70701e-05	0.0139524	-15.7895
chr4	113761128	113761128	-	7.80191e-05	0.0281082	-15.7895
chr10	131832150	131832150	+	0.000161776	0.0398578	-15.7528
chr17	81477523	81477523	-	0.000241767	0.0470256	-15.6863
chr19	13980584	13980584	+	7.05956e-05	0.0268361	-15.6863
chr19	41988075	41988075	-	0.000223651	0.0455392	-15.6863
chr2	96861226	96861226	+	0.000153294	0.0388791	-15.6863
chr7	27251501	27251501	+	0.000164993	0.0401586	-15.6863
chr9	122219926	122219926	+	3.08232e-05	0.018245	-15.6863
chr9	129639476	129639476	+	3.27557e-05	0.0187028	-15.6863
chr1	116167774	116167774	-	0.000110934	0.0332794	-15.667
chr1	167121454	167121454	+	5.93119e-05	0.0246636	-15.625
chr14	93347639	93347639	+	0.000136629	0.0366618	-15.625
chr14	101563994	101563994	+	2.20447e-05	0.0156585	-15.625
chr19	50517322	50517322	+	0.000149114	0.0382477	-15.625
chr5	176456323	176456323	+	0.000105581	0.0324824	-15.625
chr6	27425053	27425053	+	0.000162867	0.0399759	-15.625
chr9	95680487	95680487	-	2.20447e-05	0.0156585	-15.625
chr2	241212297	241212297	-	0.000185172	0.0419265	-15.5844
chr21	42850100	42850100	-	2.06032e-05	0.0152985	-15.5844
chr3	19234573	19234573	-	2.89123e-05	0.0176313	-15.5844
chr1	202642542	202642542	-	2.7033e-05	0.0170754	-15.5692
chr6	120871584	120871584	-	0.000256853	0.0482839	-15.5368
chr7	45148608	45148608	-	0.000252248	0.0478828	-15.5172
chr1	114871277	114871277	+	9.56742e-05	0.0308397	-15.4726
chr1	223749058	223749058	+	4.89312e-05	0.0223735	-15.3846
chr12	125000459	125000459	-	3.80773e-05	0.0199834	-15.3846
chr12	132777840	132777840	+	0.000137047	0.0367065	-15.3846
chr14	89505739	89505739	-	0.000147236	0.0380172	-15.3846
chr16	1030638	1030638	-	0.000229594	0.0458493	-15.3846
chr16	4647965	4647965	-	6.4018e-05	0.0256846	-15.3846
chr17	82873533	82873533	+	6.47852e-05	0.0257679	-15.3846
chr19	40384144	40384144	+	0.000194825	0.0428872	-15.3846
chr20	32763528	32763528	-	7.0867e-05	0.0269151	-15.3846
chr21	14071527	14071527	-	0.000197446	0.0431073	-15.3846
chr21	45019412	45019412	-	0.000164357	0.0401175	-15.3846
chr3	16884076	16884076	+	0.000212988	0.0447862	-15.3846
chr5	131798407	131798407	-	0.000183295	0.0417713	-15.3846
chr5	140967665	140967665	+	2.90947e-05	0.0176853	-15.3846
chr6	25024003	25024003	-	0.000229594	0.0458493	-15.3846
chr6	25024023	25024023	-	0.000229594	0.0458493	-15.3846
chr7	101180293	101180293	+	0.000170274	0.0405966	-15.3846
chr7	139353694	139353694	-	0.000178353	0.041298	-15.3846
chr7	155805589	155805589	-	2.27847e-05	0.0158259	-15.3846
chr9	118102158	118102158	-	0.000137469	0.0367645	-15.3846
chrX	72307192	72307192	-	0.000267752	0.0491155	-15.3846
chrX	72307219	72307219	-	0.000267752	0.0491155	-15.3846
chrX	72307240	72307240	-	0.000267752	0.0491155	-15.3846
chr12	8396278	8396278	-	9.90188e-05	0.0313604	-15.2941
chr17	81092985	81092985	-	9.09796e-05	0.0301573	-15.2542
chr16	88359269	88359269	-	3.84069e-06	0.00644523	-15.2174
chr19	11820464	11820464	+	0.000183611	0.0417908	-15.2174
chr2	106194522	106194522	+	2.58543e-06	0.00548943	-15.2174
chr17	68080742	68080742	-	3.43049e-05	0.0191705	-15.2112
chr15	71215777	71215777	+	2.91389e-05	0.0177026	-15.1515
chr16	2020703	2020703	+	9.152e-05	0.0302051	-15.1515
chr3	171028377	171028377	+	0.000178664	0.041298	-15.1515
chr17	57861453	57861453	-	0.00017877	0.0412991	-15.1347
chr16	88885915	88885915	+	0.000203017	0.0437401	-15.0943
chr19	1607260	1607260	+	0.000273854	0.049645	-15.0943
chr19	22901671	22901671	+	1.48157e-05	0.0129711	-15.0943
chr2	24799244	24799244	+	0.000115155	0.03394	-15.0943
chr7	1386177	1386177	-	5.60769e-05	0.0239715	-15.0943
chr16	88533890	88533890	+	0.000218656	0.045235	-15.0538
chr7	23206380	23206380	-	0.000129647	0.0358701	-15.0538
chr16	86498922	86498922	+	0.000253281	0.0479243	-15.035
chr10	125542676	125542676	+	0.00020115	0.0434713	-15
chr14	38921832	38921832	-	0.000161735	0.0398565	-15
chr16	31442699	31442699	+	3.19913e-05	0.0186049	-15
chr17	7890231	7890231	-	0.000223791	0.0455392	-15
chr21	44931872	44931872	-	0.000144123	0.0375828	-15
chr5	1068201	1068201	-	0.000250366	0.0477718	-15
chr12	88962868	88962868	+	0.000231815	0.0459962	-14.9254
chr12	132227313	132227313	+	0.000178966	0.0413107	-14.9254
chr16	89323040	89323040	-	7.00409e-06	0.00888478	-14.9254
chr19	18436068	18436068	-	6.76949e-05	0.0264172	-14.9254
chr6	30684570	30684570	+	0.000276523	0.0498731	-14.9254
chr6	128930174	128930174	-	0.000139081	0.0369077	-14.9254
chr9	136348213	136348213	+	6.76949e-05	0.0264172	-14.9254
chr16	86741432	86741432	+	1.23594e-05	0.0117993	-14.8936
chr16	88498568	88498568	-	2.27631e-05	0.0158206	-14.8936
chr17	82436893	82436893	+	0.000189413	0.0424398	-14.8936
chr1	202116308	202116308	+	3.49012e-05	0.0192969	-14.8148
chr11	118609914	118609914	+	2.89439e-05	0.0176316	-14.8148
chr17	68600506	68600506	-	3.63999e-05	0.0196719	-14.8148
chr19	35338092	35338092	-	0.000171089	0.0406744	-14.8148
chr20	38728541	38728541	-	8.21933e-05	0.0288019	-14.8148
chr21	44689138	44689138	-	0.000180719	0.0414928	-14.8148
chr5	37209060	37209060	+	0.000127728	0.0356573	-14.8148
chr7	23680322	23680322	-	0.000104445	0.0323121	-14.8148
chr2	182608468	182608468	-	4.11596e-05	0.0206291	-14.7727
chr5	122077596	122077596	+	0.000197819	0.0431471	-14.7269
chr1	53482986	53482986	-	5.91602e-05	0.0246452	-14.7059
chr11	69874826	69874826	+	2.87265e-05	0.0175747	-14.7059
chr12	131004278	131004278	-	6.88023e-05	0.0265657	-14.7059
chr16	98460	98460	-	3.08074e-05	0.018245	-14.7059
chr16	4575400	4575400	+	0.000151814	0.0386698	-14.7059
chr2	177392565	177392565	-	0.000164908	0.0401565	-14.7059
chr20	2805116	2805116	+	4.40344e-05	0.0213077	-14.7059
chr5	177491878	177491878	-	5.09842e-05	0.022695	-14.7059
chr7	155805579	155805579	-	2.33571e-05	0.0159296	-14.7059
chr7	155805581	155805581	-	2.18209e-05	0.0156157	-14.7059
chr7	155805583	155805583	-	2.18209e-05	0.0156157	-14.7059
chr7	155805611	155805611	-	2.50131e-05	0.0164913	-14.7059
chr8	67630831	67630831	-	4.73693e-05	0.0220159	-14.7059
chr9	124000265	124000265	-	0.000252092	0.0478719	-14.7059
chr9	131238477	131238477	-	0.000128925	0.0357494	-14.7059
chr10	3585626	3585626	+	5.65953e-05	0.0241035	-14.7026
chr3	134795553	134795553	-	0.000137062	0.0367065	-14.6667
chr1	149747169	149747169	-	0.00016797	0.040388	-14.6341
chr10	132740348	132740348	+	2.53861e-05	0.0166168	-14.6341
chr15	89379079	89379079	-	0.000116385	0.0341604	-14.6341
chr16	31442717	31442717	+	4.12773e-05	0.020655	-14.6341
chr7	102228597	102228597	-	0.000172748	0.0407562	-14.6341
chr8	144472820	144472820	-	1.19936e-05	0.0115773	-14.6341
chr7	1348994	1348994	+	0.000225502	0.0456544	-14.5833
chr15	78303513	78303513	-	0.000213984	0.044912	-14.5455
chr2	96814388	96814388	-	0.000246958	0.04744	-14.5455
chr20	63433449	63433449	-	5.16927e-07	0.00251644	-14.5455
chr21	44628229	44628229	+	0.00012359	0.0350972	-14.5455
chr3	17861332	17861332	-	0.000132101	0.0361507	-14.5455
chr5	180072750	180072750	-	0.000229807	0.0458493	-14.5455
chr9	871216	871216	+	1.19357e-06	0.00378653	-14.5455
chr9	132514584	132514584	-	0.000173403	0.0408256	-14.5455
chrX	142606655	142606655	+	7.86996e-05	0.0282257	-14.5455
chr2	73293479	73293479	-	0.0002061	0.0440265	-14.5161
chr14	58638192	58638192	-	0.00027361	0.049645	-14.4928
chr2	42650541	42650541	-	0.000129779	0.0358892	-14.4928
chr5	159828	159828	-	0.000129779	0.0358892	-14.4928
chr9	109780269	109780269	+	0.000251134	0.0478537	-14.4928
chr9	132745561	132745561	-	6.48618e-05	0.0257679	-14.4928
chr21	44530005	44530005	+	6.26158e-05	0.0253567	-14.4578
chr9	135717616	135717616	+	0.00016499	0.0401586	-14.4578
chr7	4173663	4173663	-	0.00021873	0.045235	-14.454
chr17	7100886	7100886	+	0.000153262	0.0388791	-14.4231
chr11	78903591	78903591	+	3.36268e-05	0.01897	-14.4155
chr1	204124771	204124771	+	0.000133256	0.0363093	-14.3834
chr1	2607918	2607918	+	2.78453e-05	0.0172858	-14.2857
chr1	149747178	149747178	+	0.000112269	0.0335176	-14.2857
chr1	175079611	175079611	-	0.000178374	0.041298	-14.2857
chr14	73649351	73649351	+	2.20893e-05	0.0156706	-14.2857
chr14	104886221	104886221	-	4.26567e-05	0.0209644	-14.2857
chr16	2180208	2180208	+	0.000155844	0.0392329	-14.2857
chr16	78059823	78059823	-	7.01884e-06	0.00888478	-14.2857
chr19	45583748	45583748	+	0.000179812	0.0413854	-14.2857
chr19	55530290	55530290	+	5.70141e-05	0.0241089	-14.2857
chr3	93965345	93965345	-	0.000272277	0.0495444	-14.2857
chr3	148697864	148697864	-	2.39559e-05	0.0161256	-14.2857
chr3	157214299	157214299	-	0.000120771	0.0348488	-14.2857
chr5	1382148	1382148	+	3.67864e-06	0.00628536	-14.2857
chr6	136191550	136191550	+	0.000251983	0.0478719	-14.2857
chr6	151449911	151449911	-	0.000190998	0.042605	-14.2857
chr6	170291352	170291352	-	0.000160779	0.0397498	-14.2857
chr7	149542166	149542166	+	9.58278e-05	0.0308427	-14.2857
chr7	155817178	155817178	-	0.000154387	0.0390512	-14.2857
chr8	143221470	143221470	-	0.00023421	0.0463034	-14.2857
chr8	143914846	143914846	+	6.04971e-05	0.0249747	-14.2857
chr9	109780258	109780258	+	0.000272231	0.0495444	-14.2857
chr20	30488452	30488452	-	0.000191014	0.042605	-14.1812
chr7	590871	590871	-	0.000100658	0.0316488	-14.1511
chr19	13024680	13024680	+	4.01853e-06	0.00658708	-14.1304
chr11	46333138	46333138	+	2.17703e-06	0.00504871	-14.1176
chr20	53421933	53421933	-	3.82782e-05	0.0200422	-14.1176
chr3	122780953	122780953	-	0.000172102	0.0407013	-14.1088
chr10	696849	696849	+	4.37794e-05	0.0212663	-14.0845
chr15	100063884	100063884	-	0.00011269	0.0335876	-14.0845
chr2	16855523	16855523	+	7.20294e-05	0.0270748	-14.0845
chr20	63690915	63690915	-	0.000195139	0.0428872	-14.0845
chr20	63698446	63698446	-	0.000166284	0.0402724	-14.0845
chr16	3468701	3468701	+	4.4742e-05	0.0214393	-14.0351
chr16	19493087	19493087	-	0.000160488	0.0397052	-14.0351
chr19	15911993	15911993	+	0.000196071	0.0428924	-14.0351
chr2	83518365	83518365	+	0.00015029	0.0384193	-14.0351
chr2	127837485	127837485	-	0.000258145	0.0483575	-14.0351
chr5	1123695	1123695	-	0.000160488	0.0397052	-14.0351
chr5	11130756	11130756	-	0.000258145	0.0483575	-14.0351
chr8	92375030	92375030	+	0.000183308	0.0417713	-14.0351
chr9	137371087	137371087	+	0.000140815	0.0370797	-14.0351
chr20	57348545	57348545	+	9.07659e-05	0.0301164	-14.0312
chr11	76403188	76403188	+	9.35656e-05	0.0304887	-13.9535
chr3	171747120	171747120	-	8.60363e-05	0.0294183	-13.9535
chr5	178951109	178951109	+	1.80104e-05	0.0142443	-13.9535
chr3	161105198	161105198	-	0.000166303	0.0402724	-13.9449
chr20	47895439	47895439	+	5.01242e-05	0.0225627	-13.9158
chr11	69435770	69435770	-	0.0001941	0.0428872	-13.9122
chr11	67456627	67456627	+	0.000269616	0.04932	-13.8889
chr14	37161911	37161911	+	1.78958e-05	0.0142033	-13.8889
chr17	79249550	79249550	-	5.5023e-05	0.0237457	-13.8889
chr2	85271346	85271346	+	0.000180333	0.0414536	-13.8889
chr2	96143068	96143068	-	0.000248448	0.0476344	-13.8889
chr2	218880575	218880575	+	0.000229096	0.0458493	-13.8889
chr21	43993842	43993842	+	8.44729e-05	0.0291228	-13.8889
chr5	533514	533514	-	0.000248448	0.0476344	-13.8889
chr6	54577137	54577137	+	5.5023e-05	0.0237457	-13.8889
chr7	494400	494400	-	0.000105416	0.03246	-13.8889
chr7	5471362	5471362	+	1.4862e-05	0.0130016	-13.8889
chr3	10707640	10707640	-	5.04733e-05	0.0226245	-13.8298
chr1	154996898	154996898	-	0.000229985	0.0458493	-13.7931
chr1	228275583	228275583	+	0.000201099	0.0434713	-13.7931
chr10	42242203	42242203	-	0.000246158	0.0473772	-13.7931
chr15	70474844	70474844	+	0.000188203	0.0423267	-13.7931
chr16	75209393	75209393	+	0.000201099	0.0434713	-13.7931
chr16	85538575	85538575	-	8.84308e-05	0.0298307	-13.7931
chr17	7265636	7265636	+	0.000127867	0.0356573	-13.7931
chr19	58357004	58357004	-	0.000145151	0.0377377	-13.7931
chr20	58889169	58889169	+	4.1538e-05	0.0207028	-13.7931
chr20	58889201	58889201	+	5.68977e-05	0.0241089	-13.7931
chr3	123699749	123699749	+	6.21541e-05	0.0252555	-13.7931
chr8	143853656	143853656	-	0.000145151	0.0377377	-13.7931
chr9	91810587	91810587	-	0.000188203	0.0423267	-13.7931
chr9	132209423	132209423	+	8.33272e-05	0.0290213	-13.789
chr11	20597772	20597772	-	3.93892e-05	0.0203072	-13.75
chr1	154325740	154325740	+	0.000154787	0.0390736	-13.6986
chr1	225924387	225924387	+	0.000228602	0.0458166	-13.6986
chr14	64727862	64727862	-	5.60071e-05	0.0239508	-13.6986
chr16	725573	725573	+	0.000228602	0.0458166	-13.6986
chr17	2840946	2840946	+	0.000167137	0.0403114	-13.6986
chr19	13983528	13983528	-	0.000180581	0.0414779	-13.6986
chr9	127507914	127507914	-	0.000132992	0.0362843	-13.6986
chr9	134417648	134417648	-	1.07516e-05	0.0109493	-13.6986
chr9	137280922	137280922	+	0.000228602	0.0458166	-13.6986
chr9	137729144	137729144	+	0.000143435	0.0374726	-13.6986
chr8	125430389	125430389	-	1.05689e-05	0.0108711	-13.6852
chr7	112547200	112547200	-	0.000121661	0.0349067	-13.6577
chr14	100581408	100581408	+	0.000256855	0.0482839	-13.6364
chr3	185136681	185136681	-	4.92322e-05	0.0223932	-13.6364
chr5	134627930	134627930	-	5.67439e-05	0.0241089	-13.6364
chr6	3190495	3190495	+	0.000161634	0.0398525	-13.6364
chr7	66123144	66123144	+	0.000139489	0.0369547	-13.6364
chr3	11271473	11271473	-	1.12854e-05	0.0112893	-13.5922
chr12	163541	163541	+	4.94475e-05	0.022464	-13.5802
chr19	1105201	1105201	-	0.000122898	0.0350417	-13.5802
chr1	18407831	18407831	+	0.000269024	0.0492662	-13.5593
chr11	64798311	64798311	-	0.000220097	0.0452819	-13.5593
chr12	52036920	52036920	+	0.000169699	0.0405453	-13.5593
chr14	34667567	34667567	-	0.000220097	0.0452819	-13.5593
chr16	87846877	87846877	+	0.000269024	0.0492662	-13.5593
chr19	18607754	18607754	-	0.000251471	0.0478666	-13.5593
chr2	130252000	130252000	+	0.000235196	0.0463506	-13.5593
chr2	127219596	127219596	-	0.000257324	0.0483078	-13.5587
chr3	62377388	62377388	+	7.06421e-05	0.0268448	-13.5366
chr5	179805702	179805702	-	1.15805e-06	0.0037583	-13.5338
chr14	104933328	104933328	+	0.000267174	0.0490561	-13.5135
chr16	98736	98736	-	0.000133748	0.0363723	-13.5135
chr16	11276250	11276250	+	0.000180822	0.0415048	-13.5135
chr7	29875941	29875941	+	0.000155335	0.039177	-13.5135
chr7	128830941	128830941	-	1.90451e-05	0.0146323	-13.5135
chr7	135259698	135259698	+	0.000195266	0.0428872	-13.5135
chr7	150111941	150111941	-	0.000169807	0.0405453	-13.4933
chr3	98733291	98733291	+	2.79752e-06	0.00560043	-13.4831
chr16	87491743	87491743	+	0.000207701	0.0442011	-13.4615
chr2	206267259	206267259	-	0.000247384	0.0474755	-13.4615
chr16	84453454	84453454	-	0.000188663	0.0423776	-13.4328
chr3	122515643	122515643	+	0.000270591	0.0494024	-13.4328
chr5	140807295	140807295	+	0.000142817	0.0373909	-13.4328
chr16	87602929	87602929	-	0.000211643	0.0446115	-13.3424
chr10	1736667	1736667	-	0.000274348	0.0496709	-13.3333
chr16	10907400	10907400	-	0.000256715	0.0482839	-13.3333
chr19	16553780	16553780	+	2.01655e-05	0.0151227	-13.3333
chr2	217882984	217882984	+	0.000266013	0.0489998	-13.3333
chr3	65996759	65996759	+	0.000274348	0.0496709	-13.3333
chr4	152720404	152720404	+	1.21555e-05	0.0116638	-13.3333
chr5	135467427	135467427	+	0.000246013	0.0473573	-13.3333
chr7	97927828	97927828	+	1.84774e-05	0.0144593	-13.3333
chr9	132497436	132497436	+	0.000240347	0.0469106	-13.3333
chr8	105496851	105496851	-	8.33157e-05	0.0290213	-13.2861
chr9	126755419	126755419	+	0.000222072	0.0454606	-13.2653
chr9	136205189	136205189	+	7.01795e-05	0.0267587	-13.2075
chr20	52105185	52105185	+	7.83641e-06	0.00931619	-13.1936
chr3	9553735	9553735	-	3.54953e-06	0.00614552	-13.1868
chr10	133018808	133018808	+	0.000227206	0.0457467	-13.1579
chr11	118628295	118628295	-	0.000245252	0.0473302	-13.1579
chr15	45187278	45187278	+	0.000101699	0.0317999	-13.1579
chr16	2184876	2184876	+	0.000210611	0.0445236	-13.1579
chr19	47320832	47320832	+	0.000245252	0.0473302	-13.1579
chr2	6883486	6883486	+	7.71048e-05	0.0279908	-13.1579
chr20	23086520	23086520	-	5.16156e-05	0.0228426	-13.1579
chr20	63963594	63963594	+	1.9037e-05	0.0146323	-13.1579
chr6	113859052	113859052	+	0.000109121	0.0330491	-13.1579
chr7	4650881	4650881	-	7.20342e-05	0.0270748	-13.1579
chr14	22836880	22836880	-	0.000168068	0.040388	-13.1148
chr8	80732828	80732828	+	0.000245436	0.0473302	-13.1148
chr9	36819205	36819205	+	7.82986e-05	0.0281476	-13.1148
chr20	52105187	52105187	+	2.75657e-06	0.00560043	-13.0519
chr9	106860737	106860737	-	0.000274119	0.0496691	-13.0435
chr16	87707724	87707724	+	0.000135914	0.036631	-12.987
chr20	62647814	62647814	+	8.35387e-05	0.0290301	-12.987
chr5	137069673	137069673	-	6.3914e-05	0.0256608	-12.987
chr7	20778751	20778751	+	7.30046e-05	0.0272745	-12.987
chr15	89362670	89362670	+	6.20597e-05	0.0252402	-12.963
chr18	31685398	31685398	+	4.30398e-05	0.021061	-12.9167
chr14	93728072	93728072	+	0.000152853	0.0388459	-12.9032
chr16	10182006	10182006	-	0.000235072	0.0463429	-12.9032
chr2	176171813	176171813	-	0.000172451	0.0407287	-12.9032
chr20	63161228	63161228	-	7.56527e-05	0.0277138	-12.9032
chr17	66835669	66835669	+	0.000192252	0.042767	-12.9008
chr3	187038	187038	-	0.000210251	0.0445236	-12.8205
chr8	144041740	144041740	-	9.03669e-05	0.0300823	-12.8205
chr16	740233	740233	-	1.40433e-05	0.0126177	-12.766
chr20	55339525	55339525	-	2.71663e-07	0.0015868	-12.7631
chr1	204213867	204213867	-	1.93738e-06	0.00474633	-12.7487
chr7	98248453	98248453	+	1.04666e-05	0.0108095	-12.7273
chr12	57239544	57239544	+	0.000124378	0.0351882	-12.6984
chr17	57861465	57861465	-	2.82175e-05	0.017405	-12.6984
chr19	38919854	38919854	+	0.000272038	0.0495444	-12.6984
chr20	59831806	59831806	-	0.000104907	0.0323895	-12.6984
chr21	41816090	41816090	+	0.000156976	0.0393535	-12.6984
chr3	194955684	194955684	+	4.95504e-05	0.0224817	-12.6984
chr9	130883992	130883992	-	0.000225525	0.0456544	-12.6984
chr20	60685288	60685288	-	0.00011983	0.0346481	-12.6777
chrX	119468351	119468351	-	0.000241792	0.0470256	-12.6761
chr2	95294533	95294533	-	6.16986e-05	0.0252402	-12.6582
chr20	50299692	50299692	-	0.000157875	0.0394515	-12.6582
chr20	63590397	63590397	+	1.74745e-05	0.0140459	-12.6582
chr6	1394015	1394015	-	5.10083e-05	0.022695	-12.6582
chr7	108097561	108097561	-	0.000169432	0.0405242	-12.6582
chr9	131308104	131308104	-	6.57923e-05	0.026031	-12.6582
chr14	77844498	77844498	+	0.000257184	0.0483078	-12.6437
chr15	100153947	100153947	-	0.000188846	0.0423934	-12.6316
chr16	1021440	1021440	-	0.0002047	0.0438518	-12.6316
chr17	62743451	62743451	-	1.83765e-06	0.00461165	-12.5736
chr21	45257465	45257465	-	0.00011125	0.0333363	-12.5496
chr10	23695044	23695044	-	0.000260335	0.0485343	-12.5
chr14	64547889	64547889	+	0.000143487	0.0374771	-12.5
chr14	77049556	77049556	-	0.000114414	0.0338136	-12.5
chr14	91947306	91947306	-	4.19313e-05	0.0207965	-12.5
chr14	105169029	105169029	-	3.25426e-06	0.00601454	-12.5
chr16	3978378	3978378	+	0.000171584	0.0406885	-12.5
chr2	522445	522445	+	0.000244781	0.0473217	-12.5
chr20	59403454	59403454	+	0.000171584	0.0406885	-12.5
chr20	63176829	63176829	-	0.000128026	0.0356586	-12.5
chr21	43991727	43991727	-	0.000216708	0.04506	-12.5
chr3	26623274	26623274	-	0.000277011	0.0498731	-12.5
chr5	132814367	132814367	+	0.000230264	0.0458493	-12.5
chr5	179258733	179258733	+	1.26802e-05	0.0119941	-12.5
chr7	1364303	1364303	-	0.000230264	0.0458493	-12.5
chr8	139631080	139631080	+	7.27339e-06	0.0089678	-12.5
chr8	139806265	139806265	-	0.000158346	0.0395152	-12.5
chr9	137279774	137279774	+	1.60946e-05	0.0135347	-12.5
chr17	60672358	60672358	-	5.19663e-05	0.0229349	-12.4324
chr8	143169251	143169251	+	6.95661e-06	0.00883772	-12.3894
chr21	43324870	43324870	-	2.09389e-05	0.015356	-12.381
chr10	27744289	27744289	-	3.91742e-05	0.0202485	-12.3711
chr3	158094418	158094418	-	0.000182678	0.0417557	-12.3711
chr21	45483053	45483053	+	2.81943e-05	0.0174003	-12.3611
chr15	74956427	74956427	+	0.000232425	0.0460928	-12.3596
chr14	75502804	75502804	-	0.000259774	0.0484727	-12.3457
chr6	28775837	28775837	+	6.76272e-05	0.02641	-12.3457
chr3	122577928	122577928	-	0.000229798	0.0458493	-12.3288
chr9	131907480	131907480	-	0.000215189	0.044932	-12.3288
chr2	202034396	202034396	-	0.00014735	0.038038	-12.3077
chr20	64098422	64098422	+	0.000234953	0.0463429	-12.3077
chr17	81888256	81888256	-	2.2738e-05	0.0158206	-12.2807
chr2	74654765	74654765	-	6.11739e-06	0.00832401	-12.2807
chr7	100856912	100856912	-	9.71019e-05	0.0310062	-12.2807
chr8	108837707	108837707	-	3.76565e-05	0.0199013	-12.228
chr16	31442723	31442723	+	0.000195536	0.0428872	-12.1951
chr2	21101694	21101694	-	6.44092e-05	0.0256862	-12.1951
chr2	104659511	104659511	+	0.000139214	0.0369178	-12.1951
chr3	28576364	28576364	-	0.000121915	0.0349111	-12.1951
chr17	75589877	75589877	+	0.000165353	0.0401977	-12.1671
chr12	127381169	127381169	+	0.000239593	0.0468157	-12.1212
chr14	100383295	100383295	-	7.937e-05	0.0283267	-12.1212
chr6	42254808	42254808	+	0.000189704	0.0424603	-12.1212
chr9	132733364	132733364	-	0.000121265	0.0348945	-12.1212
chr14	105597461	105597461	+	3.41768e-05	0.0191468	-12.0879
chr12	113725012	113725012	-	0.0001494	0.0382697	-12.0482
chr3	11025564	11025564	-	6.94193e-05	0.0266564	-12.0482
chr7	921647	921647	-	0.000257935	0.0483575	-12.0482
chr17	48997782	48997782	-	4.27782e-05	0.02099	-12.0244
chr14	74240922	74240922	-	1.93422e-05	0.0147501	-12
chr16	3548688	3548688	+	1.0498e-05	0.0108178	-12
chr16	18394566	18394566	+	7.27951e-05	0.0272503	-12
chr16	18394575	18394575	+	6.78796e-05	0.0264354	-12
chr2	74499413	74499413	-	0.000160204	0.0396993	-12
chr17	9254259	9254259	-	0.000183277	0.0417713	-11.9403
chr20	62466547	62466547	-	0.000258931	0.0484068	-11.9403
chr7	155805575	155805575	-	0.000146736	0.0379315	-11.9403
chr14	20765740	20765740	-	0.000101923	0.0318428	-11.9048
chr21	38995561	38995561	-	0.000275561	0.0498087	-11.9048
chr3	182950899	182950899	-	0.000239909	0.046845	-11.9048
chr5	93621626	93621626	+	0.000101923	0.0318428	-11.9048
chr7	102457028	102457028	+	3.8975e-05	0.020239	-11.9048
chr7	1898239	1898239	+	1.72442e-05	0.0140199	-11.8812
chr1	181413244	181413244	-	0.00011648	0.0341679	-11.7647
chr11	47335070	47335070	+	0.000109375	0.0330552	-11.7647
chr11	77116289	77116289	+	0.00018739	0.0422429	-11.7647
chr14	102928694	102928694	+	0.000216724	0.04506	-11.7647
chr14	105854466	105854466	-	0.000126429	0.0354489	-11.7647
chr15	88257786	88257786	-	0.000109375	0.0330552	-11.7647
chr16	73961668	73961668	+	0.000167784	0.0403694	-11.7647
chr17	80476065	80476065	+	3.94836e-05	0.0203231	-11.7647
chr20	57414488	57414488	+	0.00011648	0.0341679	-11.7647
chr21	45390556	45390556	-	0.000109375	0.0330552	-11.7647
chr3	195868050	195868050	+	0.000198151	0.043186	-11.7647
chr7	494383	494383	+	3.17399e-05	0.0185159	-11.7647
chr9	136986909	136986909	-	0.000109375	0.0330552	-11.7647
chr2	126777332	126777332	-	7.76023e-05	0.0280369	-11.7538
chr20	64254689	64254689	+	1.75801e-05	0.0140714	-11.6505
chr20	58889194	58889194	+	0.000150939	0.0385273	-11.6279
chr5	179344920	179344920	+	0.000195642	0.0428872	-11.6279
chr9	122992238	122992238	+	0.000103553	0.0321649	-11.6279
chrX	135421797	135421797	+	7.64521e-05	0.0278351	-11.6279
chr16	87420637	87420637	+	0.000239261	0.0467589	-11.5942
chr17	13601835	13601835	-	0.000138625	0.0368904	-11.5942
chr17	82321039	82321039	-	0.000131523	0.036078	-11.5942
chr19	50205692	50205692	+	0.000202326	0.0436496	-11.5942
chr2	223957270	223957270	+	0.000118514	0.0344586	-11.5942
chr3	153155805	153155805	-	7.17781e-05	0.0270698	-11.5942
chr5	16701254	16701254	+	9.661e-05	0.0309621	-11.5942
chr7	74325080	74325080	+	0.000253215	0.0479243	-11.5942
chr19	11424118	11424118	+	0.000153071	0.0388499	-11.5385
chr2	131425453	131425453	+	6.67654e-05	0.0262641	-11.5385
chr22	24623839	24623839	+	7.51859e-05	0.0276774	-11.5385
chr7	158543837	158543837	+	2.30555e-05	0.0158624	-11.515
chr14	42482743	42482743	+	9.24472e-05	0.0303554	-11.4943
chr8	93496000	93496000	+	5.45597e-05	0.0236601	-11.4943
chr15	74843445	74843445	-	0.000186955	0.0421701	-11.4924
chr12	112575632	112575632	+	1.54083e-05	0.0132637	-11.4583
chr3	62186805	62186805	-	8.29812e-07	0.00322056	-11.4514
chr16	84660081	84660081	+	0.000115688	0.0340027	-11.4286
chr2	41970754	41970754	+	0.000272589	0.0495589	-11.4286
chr21	45358430	45358430	-	1.59201e-05	0.0134761	-11.4286
chr20	56628487	56628487	-	0.000210234	0.0445236	-11.4041
chr10	119444757	119444757	-	0.000237654	0.0465749	-11.3636
chr17	82217486	82217486	+	6.2019e-05	0.0252402	-11.3636
chr20	58889196	58889196	+	0.000172276	0.0407101	-11.3636
chr18	13440235	13440235	-	4.5037e-05	0.0214901	-11.3208
chr11	68931441	68931441	+	0.000222288	0.0454718	-11.2676
chr14	100835338	100835338	-	0.000138335	0.036839	-11.2676
chr17	29613622	29613622	+	0.000234733	0.0463391	-11.2676
chr7	140554590	140554590	+	0.000189187	0.0424317	-11.2676
chr12	123974181	123974181	-	3.36449e-06	0.00605068	-11.25
chr8	66986547	66986547	-	0.000228217	0.0458166	-11.25
chr6	350565	350565	-	0.000227317	0.0457467	-11.2375
chr5	759934	759934	-	2.92765e-05	0.0177683	-11.2245
chr1	151145893	151145893	+	6.34694e-06	0.00845088	-11.215
chr3	75669003	75669003	-	0.000121004	0.0348676	-11.1584
chr10	125026535	125026535	+	6.48651e-05	0.0257679	-11.1213
chr10	6051267	6051267	-	0.000214657	0.044932	-11.1111
chr10	69401189	69401189	-	0.000149104	0.0382477	-11.1111
chr12	120727047	120727047	-	0.000266391	0.049	-11.1111
chr17	19947076	19947076	-	0.000269059	0.0492662	-11.1111
chr17	48750230	48750230	-	0.000222026	0.0454606	-11.1111
chr17	57861463	57861463	-	9.46996e-05	0.0306287	-11.1111
chr2	26497374	26497374	+	0.000173954	0.0408666	-11.1111
chr2	72920430	72920430	+	1.46411e-05	0.0128881	-11.1111
chr3	6861466	6861466	+	0.000127051	0.0355526	-11.1111
chr6	119078054	119078054	+	0.000173954	0.0408666	-11.1111
chr9	118067313	118067313	+	0.000266391	0.049	-11.1111
chr6	168573421	168573421	-	0.000106248	0.0326027	-11.0836
chr5	138257811	138257811	+	0.000135956	0.036631	-10.989
chr9	129203722	129203722	-	0.000195754	0.0428872	-10.989
chr20	47117524	47117524	-	1.39883e-05	0.0125882	-10.9632
chr11	82900210	82900210	+	0.000230554	0.0458701	-10.9589
chr16	88430277	88430277	+	0.000160471	0.0397052	-10.9589
chr7	101299689	101299689	+	0.000138061	0.0368207	-10.9589
chr20	51890389	51890389	+	1.12314e-05	0.011249	-10.9258
chr10	78357287	78357287	+	3.14481e-05	0.0184405	-10.9091
chr5	177402376	177402376	+	2.63787e-05	0.0168811	-10.9091
chr7	4805368	4805368	+	0.000102172	0.0318762	-10.9091
chr7	140567194	140567194	-	9.64282e-05	0.030939	-10.8696
chr7	1055781	1055781	-	4.36254e-05	0.0212449	-10.8434
chr6	55174777	55174777	-	0.00027493	0.049733	-10.8108
chr20	63565765	63565765	+	0.000173614	0.0408375	-10.7527
chr8	128118987	128118987	-	1.11075e-05	0.0111707	-10.7527
chr1	147517608	147517608	-	0.000139044	0.0369077	-10.7143
chr12	34336385	34336385	-	0.000158683	0.0395357	-10.7143
chr17	60421438	60421438	-	0.000177927	0.041298	-10.6916
chr11	69611896	69611896	-	0.000203325	0.0437722	-10.6796
chr1	116961354	116961354	-	0.000195813	0.0428917	-10.6383
chr20	62281290	62281290	+	0.000163917	0.0400707	-10.6383
chr9	84668700	84668700	+	2.18884e-05	0.0156261	-10.6383
chr20	51802295	51802295	-	0.000237825	0.0465749	-10.5828
chr2	176116098	176116098	+	0.000219251	0.0452701	-10.5263
chr20	62789505	62789505	-	2.8567e-05	0.0175059	-10.5263
chr3	19147964	19147964	+	4.78005e-05	0.0220717	-10.5263
chr4	40630508	40630508	+	0.000242673	0.0471057	-10.5263
chr9	133568483	133568483	+	4.25147e-05	0.020931	-10.5263
chr20	52105178	52105178	+	7.12107e-05	0.0269791	-10.5246
chr15	100973950	100973950	-	0.000238131	0.0465995	-10.4651
chr1	13234874	13234874	+	0.000126345	0.035443	-10.4348
chr5	151065030	151065030	-	0.000111384	0.0333538	-10.4348
chr14	100292651	100292651	+	0.000117271	0.0342945	-10.4167
chr2	9184137	9184137	-	0.000164584	0.0401207	-10.4167
chr21	42279038	42279038	+	0.000220306	0.0452847	-10.4167
chr3	125055551	125055551	-	8.45017e-05	0.0291228	-10.4167
chr14	103123044	103123044	+	0.000223096	0.0454889	-10.3896
chr17	59850361	59850361	+	5.10473e-05	0.0226978	-10.3556
chr17	61399146	61399146	+	7.43039e-07	0.00306862	-10.3525
chr16	84838933	84838933	+	9.18153e-05	0.0302533	-10.3448
chr9	134294466	134294466	-	0.000171956	0.0406885	-10.3448
chr16	88157070	88157070	-	0.000166009	0.0402724	-10.2941
chr12	11261	11261	-	0.000180905	0.0415048	-10.2806
chr7	143571798	143571798	-	0.00010839	0.0329072	-10.2804
chr10	1187217	1187217	+	0.000263424	0.0487638	-10.2564
chr15	76338621	76338621	+	0.00022691	0.0457218	-10.2564
chr2	120737609	120737609	-	0.000238408	0.0466324	-10.2564
chr7	28466799	28466799	-	0.000178019	0.041298	-10.2564
chr7	155782216	155782216	+	2.44708e-05	0.0162766	-10.2564
chr16	15128318	15128318	+	6.80542e-05	0.0264851	-10.2273
chr12	34335733	34335733	+	0.000165224	0.0401953	-10.2041
chr15	52460208	52460208	-	3.3143e-05	0.0188234	-10.2041
chr20	21291912	21291912	+	6.98145e-05	0.0266968	-10.2041
chr8	139631081	139631081	-	7.74415e-05	0.0280213	-10.2041
chr15	52804917	52804917	+	0.000272011	0.0495444	-10.2004
chr9	137240606	137240606	-	3.26553e-05	0.0186927	-10.1852
chr12	121509600	121509600	-	0.000230693	0.0458701	-10.1266
chr16	324223	324223	-	0.000254454	0.0480406	-10.1266
chr20	47268515	47268515	-	3.1035e-05	0.0183224	-10.1124
chr17	61399199	61399199	+	4.782e-06	0.007201	-10.0579
chr1	218164896	218164896	+	4.20349e-05	0.0208174	10.0122
chr7	143408254	143408254	-	1.23092e-05	0.0117713	10.0671
chr20	41555551	41555551	+	0.000227435	0.0457618	10.084
chr8	94569673	94569673	-	2.11058e-05	0.0154515	10.084
chr16	3661456	3661456	-	9.13843e-05	0.0301868	10.101
chr19	35080726	35080726	+	0.000140272	0.0370305	10.101
chr20	23362488	23362488	+	5.48278e-05	0.0237068	10.101
chr6	30357360	30357360	-	0.000148187	0.0381716	10.101
chr7	100128076	100128076	+	6.00276e-05	0.0248423	10.1012
chr1	52033726	52033726	-	6.6225e-05	0.0261203	10.1124
chr6	379443	379443	-	5.17241e-05	0.0228637	10.133
chr16	88678246	88678246	+	3.53661e-05	0.0193706	10.1562
chr17	62139279	62139279	+	1.37957e-05	0.0124783	10.1607
chr16	88332851	88332851	-	0.000143039	0.0373951	10.1741
chr16	86510096	86510096	-	0.00011856	0.0344586	10.2041
chr5	154682511	154682511	-	2.49713e-05	0.0164801	10.2041
chr8	97719407	97719407	+	0.000195882	0.0428924	10.2041
chr3	17145707	17145707	+	8.35757e-06	0.00973355	10.2362
chr5	111224651	111224651	+	0.000114555	0.0338354	10.2362
chr14	104740666	104740666	-	0.000205934	0.0440076	10.2564
chr14	104740674	104740674	-	0.000219776	0.0452725	10.2564
chr16	30474088	30474088	-	4.50854e-05	0.0214901	10.2564
chr21	44949709	44949709	-	0.000161878	0.0398657	10.2564
chr7	1912886	1912886	-	0.000128259	0.0356784	10.2564
chr7	5283527	5283527	+	0.000169733	0.0405453	10.2564
chr8	142136594	142136594	-	0.000134299	0.0363886	10.2564
chr1	16725154	16725154	-	0.000233348	0.0461936	10.3093
chr3	38039197	38039197	+	5.07775e-05	0.0226492	10.3093
chr3	113947838	113947838	+	0.000233348	0.0461936	10.3093
chr5	54519520	54519520	+	0.000100132	0.0315538	10.3093
chr1	114155055	114155055	+	1.68126e-06	0.00448391	10.3181
chr8	124880385	124880385	-	0.000210808	0.0445352	10.3736
[truncated: 3,782 more rows]
