# Supplementary material for: Genome-wide DNA methylation changes upon DOT1L inhibition in hormone-responsive breast cancer cells
Source: Front Cell Dev Biol. 2023 Nov 30;11:1308025. doi: 10.3389/fcell.2023.1308025 (PMC10720356; doi:10.3389/fcell.2023.1308025)
Supplement: Supplementary file 2 [file Table3.XLSX]

## Sheet: Output_EPZ_6g_vs_DMSO_6g_q_valu
Table S3: Differentailly methylated region following treatmet with EPZ vs CTRL
chr	start	end	CpG	DMSO	EPZ	diff	pval	fdr
chr20	8114720	8114816	8	0.667662	0.0393427	-0.628319	0	0
chrX	136855867	136856014	7	0.948604	0.392956	-0.555648	2e-07	0.0008803
chr3	177394727	177394745	4	0.7492	0.212045	-0.537155	9e-07	0.0028441
chr16	59879712	59879856	7	0.576635	0.071182	-0.505453	1.14e-05	0.0179523
chr17	49568431	49568525	7	0.94482	0.457115	-0.487705	0	2.78e-05
chr21	10452675	10452700	4	0.681567	0.218922	-0.462645	2.65e-05	0.0323198
chr16	61801590	61801758	11	0.595289	0.133199	-0.46209	2.6e-05	0.0320691
chr16	33665822	33665848	3	0.942205	0.48633	-0.455876	4.6e-05	0.0463354
chr19	57547333	57547481	6	0.696097	0.246025	-0.450073	8.9e-06	0.01525
chr7	85214589	85214791	8	0.668687	0.219009	-0.449677	3.89e-05	0.0423985
chr12	2749170	2749280	3	0.749596	0.330007	-0.419589	3e-07	0.001228
chrX	80263133	80263331	8	0.898956	0.493314	-0.405642	7.5e-06	0.0135942
chr4	179280858	179280963	8	0.991514	0.587939	-0.403575	4.82e-05	0.0481484
chr17	30971952	30972182	9	0.590222	0.201653	-0.388569	4.97e-05	0.0486341
chr7	84008241	84008414	9	0.688993	0.306359	-0.382634	0	9.08e-05
chr11	56578240	56578405	10	0.571087	0.189998	-0.381089	1.51e-05	0.0219193
chr12	23184705	23184892	8	0.942205	0.565974	-0.376231	2.7e-06	0.0061296
chr17	22399011	22399256	21	0.89881	0.53179	-0.36702	2.03e-05	0.02662
chr21	16202410	16202546	6	0.485455	0.125061	-0.360394	2e-06	0.0051527
chr10	1964583	1964668	9	0.662903	0.308162	-0.354741	4.8e-06	0.0097497
chr19	19731996	19732040	4	0.99331	0.644164	-0.349146	9e-07	0.0028441
chr4	180402266	180402394	8	0.42332	0.081183	-0.342137	2.1e-06	0.0051527
chr11	89667442	89667684	14	0.607903	0.293467	-0.314437	1.3e-06	0.0037166
chr15	23180130	23180183	9	0.997224	0.686948	-0.310276	0	0
chr1	52491312	52491544	6	0.558125	0.25483	-0.303295	3.1e-06	0.0069617
chr9	17290741	17290932	13	0.623726	0.325509	-0.298216	4.47e-05	0.046066
chr1	244595669	244595789	6	0.387979	0.0910538	-0.296925	2.52e-05	0.0316419
chr16	62956007	62956212	11	0.850392	0.557153	-0.293239	4.35e-05	0.0455526
chr16	60221839	60222101	10	0.654583	0.364088	-0.290495	4.89e-05	0.0483022
chr3	191619704	191619893	9	0.545322	0.271222	-0.2741	1.34e-05	0.0200075
chr16	54282358	54282603	25	0.417829	0.156475	-0.261354	0	1.31e-05
chr1	69663762	69663807	4	0.383235	0.126443	-0.256792	1.29e-05	0.0195033
chr15	20775992	20776102	16	0.931289	0.685503	-0.245786	4.18e-05	0.0446041
chr1	161323188	161323289	8	0.23397	0.0053394	-0.228631	3e-07	0.0011556
chr10	32542354	32542489	6	0.995455	0.859646	-0.135809	4.58e-05	0.0463354
chr13	22926927	22927327	38	0.162193	0.0297906	-0.132402	3e-07	0.0013483
chr7	65695707	65695837	7	0.843901	0.980743	0.136843	2.78e-05	0.0334369
chr1	31181501	31181774	24	0.754197	0.897965	0.143769	4.82e-05	0.0481484
chr16	82245821	82245956	6	0.764329	0.929323	0.164994	2.17e-05	0.0281051
chr19	12745397	12745799	18	0.700123	0.865165	0.165042	4.38e-05	0.0457208
chr9	128103216	128103712	17	0.682732	0.849671	0.166939	2.22e-05	0.0284563
chr19	54095810	54096176	42	0.670164	0.838034	0.16787	1.08e-05	0.0174477
chr1	1759826	1760116	17	0.677487	0.84625	0.168763	1.68e-05	0.0237492
chr12	122864686	122864836	13	0.687132	0.856367	0.169235	2.15e-05	0.0279209
chr22	43163829	43164105	14	0.78371	0.954128	0.170417	1.79e-05	0.0246909
chr10	98268109	98268385	42	0.72889	0.900203	0.171313	6e-07	0.002108
chr11	120788827	120788929	4	0.784433	0.959711	0.175278	4.11e-05	0.0443239
chr19	33794882	33794949	9	0.745839	0.921898	0.176059	7.9e-06	0.014028
chr3	49276695	49276784	7	0.820469	0.996969	0.1765	1e-06	0.0029386
chrX	34130605	34130968	29	0.570459	0.74822	0.177761	4.49e-05	0.046066
chr1	180953352	180953803	21	0.496466	0.675126	0.178659	4.48e-05	0.046066
chrX	53592435	53592594	7	0.812675	0.991923	0.179248	2.1e-06	0.0052442
chr14	48847503	48847629	6	0.747419	0.927783	0.180364	3.19e-05	0.0367249
chr1	44991257	44991377	4	0.812481	0.993113	0.180632	3.19e-05	0.0367249
chrX	126165931	126166370	59	0.290577	0.471272	0.180695	3.29e-05	0.0374009
chr19	2546788	2547031	16	0.676247	0.857307	0.181059	5.04e-05	0.0488155
chr7	68851582	68851785	10	0.774832	0.957194	0.182362	1.71e-05	0.024062
chr9	107487889	107488271	40	0.522854	0.705301	0.182447	1.43e-05	0.0209669
chr16	694986	695373	30	0.69307	0.877063	0.183993	6e-07	0.0020807
chr15	89912754	89913048	37	0.573166	0.757294	0.184129	7.3e-06	0.0134188
chr20	25858392	25858491	12	0.802499	0.986686	0.184187	1.09e-05	0.0174477
chr1	3423544	3423795	11	0.709917	0.89482	0.184903	5.06e-05	0.0488155
chr9	136696140	136696304	11	0.737468	0.923158	0.18569	1.78e-05	0.0246337
chr19	3687789	3688157	27	0.642545	0.8283	0.185755	5.4e-06	0.0107441
chr6	165901394	165901593	10	0.742766	0.929102	0.186336	4.7e-06	0.0095599
chr5	141702819	141703248	25	0.279679	0.466075	0.186396	1.55e-05	0.022267
chr17	82241599	82241732	9	0.677961	0.864471	0.186511	3.2e-06	0.0070033
chr9	122347101	122347347	29	0.511838	0.699326	0.187488	3.06e-05	0.0354893
chr12	113056517	113056933	44	0.631729	0.820338	0.188609	1.5e-06	0.0041082
chr20	50741616	50741841	15	0.351982	0.541666	0.189685	9.3e-06	0.0158269
chr11	5508843	5509025	7	0.730366	0.921471	0.191105	2.21e-05	0.0284051
chr16	3012851	3013049	11	0.630754	0.823991	0.193237	2.58e-05	0.0320205
chr9	129550180	129550545	47	0.499591	0.695231	0.195641	3.8e-06	0.0081478
chr16	57283612	57284082	22	0.62559	0.821392	0.195802	3.8e-06	0.0081478
chr16	87279214	87279526	15	0.456018	0.653614	0.197596	2.43e-05	0.0306531
chr1	153678892	153679313	49	0.484062	0.681841	0.197779	3.7e-06	0.0080716
chr9	129776853	129777286	14	0.58746	0.785761	0.198301	4.87e-05	0.0483022
chr6	15222450	15222768	19	0.580997	0.77944	0.198443	1.06e-05	0.0174477
chr2	78677962	78678042	4	0.754025	0.952529	0.198504	1.2e-06	0.0034906
chr18	31111793	31111982	11	0.642607	0.842304	0.199697	4.05e-05	0.043895
chr1	180953825	180954259	49	0.49824	0.698859	0.200619	1.9e-06	0.0048528
chr20	47312749	47312889	6	0.695162	0.896342	0.20118	1.96e-05	0.0262076
chr11	77473149	77473413	33	0.521662	0.724495	0.202833	2.69e-05	0.0325974
chr2	34517441	34517615	11	0.693137	0.896867	0.20373	1.92e-05	0.025937
chr13	95641976	95642320	33	0.62234	0.826103	0.203763	1.25e-05	0.0190763
chr4	64492853	64493055	11	0.691975	0.89662	0.204645	4.88e-05	0.0483022
chr1	177256007	177256206	7	0.591942	0.796643	0.204701	4.23e-05	0.044834
chr16	2163605	2163959	16	0.620103	0.825123	0.20502	1.97e-05	0.0263032
chr17	74736293	74736641	12	0.584261	0.789867	0.205606	1.09e-05	0.0174477
chr19	58154102	58154288	11	0.701181	0.909399	0.208219	2.57e-05	0.0320205
chr19	28606856	28607088	7	0.501595	0.710911	0.209316	3.44e-05	0.0387706
chr19	48614668	48614925	13	0.572999	0.782742	0.209743	3e-06	0.0067894
chr21	10406011	10406079	4	0.687693	0.897629	0.209936	5.2e-06	0.0104903
chr12	1796532	1796950	40	0.599612	0.809912	0.210301	9e-07	0.0028576
chr11	64961576	64961767	11	0.745652	0.956161	0.210509	2.84e-05	0.0340302
chr19	40623943	40624142	18	0.281384	0.492082	0.210698	2.29e-05	0.0291515
chr2	240456294	240456768	20	0.41421	0.62623	0.212021	1.72e-05	0.0240643
chr22	28801556	28801724	10	0.14274	0.35487	0.21213	1.5e-06	0.0040246
chr5	10103787	10103917	5	0.752399	0.964593	0.212194	1.7e-06	0.0043896
chr1	240998689	240998824	10	0.65393	0.866627	0.212698	7e-07	0.0023335
chr14	103207008	103207444	26	0.538296	0.751803	0.213507	6e-07	0.0020807
chr2	39646773	39646944	8	0.615468	0.829232	0.213763	3.79e-05	0.0416196
chr3	39144216	39144342	11	0.640224	0.854211	0.213987	2.9e-06	0.006515
chr3	189022797	189023151	26	0.582607	0.802215	0.219608	3e-07	0.0011556
chr17	18625182	18625307	11	0.292453	0.512918	0.220465	4.45e-05	0.046066
chr1	23797511	23797717	5	0.775243	0.995888	0.220645	4.14e-05	0.0444006
chr19	14022003	14022100	4	0.747093	0.968307	0.221215	1.32e-05	0.0198568
chr13	41458196	41458499	35	0.096003	0.318068	0.222065	0	9.08e-05
chrX	98464615	98464805	10	0.433673	0.655931	0.222258	4.45e-05	0.046066
chr16	87723441	87723504	4	0.584663	0.807412	0.22275	2.15e-05	0.0279209
chr16	76238319	76238453	8	0.471661	0.695044	0.223382	2.65e-05	0.0323198
chr12	51222873	51223110	10	0.636768	0.860575	0.223807	4.15e-05	0.0444006
chrX	83088865	83089041	6	0.616038	0.839947	0.223909	1.52e-05	0.0219193
chr20	50248313	50248462	6	0.643848	0.870885	0.227037	2.98e-05	0.0351054
chr11	6630447	6630875	50	0.647439	0.87486	0.227421	1.23e-05	0.0189636
chr19	36331540	36331846	18	0.456935	0.685767	0.228832	5.7e-06	0.0113033
chr7	31507029	31507191	8	0.647374	0.877653	0.230279	2.77e-05	0.0334369
chr12	120064689	120064835	7	0.665344	0.897498	0.232154	4.59e-05	0.0463354
chr19	9792793	9793202	37	0.539893	0.772651	0.232758	1.22e-05	0.0188996
chr15	22636960	22637162	12	0.756901	0.991668	0.234767	9e-07	0.0028441
chr4	152034797	152034938	4	0.754982	0.991089	0.236107	8.5e-06	0.014953
chr17	11567551	11567681	7	0.13244	0.370749	0.238309	4.96e-05	0.0486341
chr6	26045446	26045600	18	0.461488	0.700262	0.238774	2e-07	0.0010146
chr17	7204812	7205114	19	0.610334	0.849139	0.238805	5e-07	0.0018728
chr11	2884504	2884842	41	0.366905	0.606343	0.239437	3.83e-05	0.0419421
chr1	898426	898570	6	0.430822	0.670481	0.239659	4.57e-05	0.0463354
chr19	21569092	21569221	4	0.57825	0.818129	0.239879	1.99e-05	0.0263654
chr7	5574065	5574335	11	0.580998	0.822627	0.241629	2.2e-06	0.0053147
chr4	163679773	163679891	10	0.582898	0.825241	0.242343	1.07e-05	0.0174477
chr17	40345573	40345840	8	0.55127	0.793846	0.242576	3.66e-05	0.0407786
chr8	1586177	1586291	8	0.446854	0.690387	0.243534	5.17e-05	0.0495459
chr21	45641026	45641276	11	0.414862	0.658838	0.243976	6e-07	0.0022655
chr12	30069617	30070002	15	0.626562	0.870734	0.244172	1e-06	0.003012
chr16	89105681	89105830	9	0.49873	0.743792	0.245062	0	0.0002862
chr14	104363998	104364313	9	0.484965	0.730274	0.245309	5.8e-06	0.0114535
chr15	96340850	96341108	25	0.48978	0.735438	0.245658	7e-07	0.0023938
chr13	18323362	18323461	7	0.58209	0.829849	0.24776	7.2e-06	0.0133786
chrX	42888452	42888655	15	0.66767	0.915543	0.247873	2e-07	0.0009244
chr3	84324750	84324880	5	0.387304	0.63528	0.247975	3.49e-05	0.0392486
chr14	21525989	21526122	16	0.245409	0.493654	0.248245	4.34e-05	0.0455526
chr9	35910290	35910372	7	0.744624	0.993414	0.24879	2.6e-06	0.0059906
chr1	9460079	9460258	4	0.741707	0.990759	0.249052	4e-07	0.0015327
chr2	131004605	131004695	6	0.581219	0.830392	0.249173	2.36e-05	0.0299571
chr4	188680988	188681119	11	0.509054	0.758526	0.249472	3.75e-05	0.041403
chr19	5915253	5915634	16	0.520938	0.770963	0.250026	7.5e-06	0.0135942
chr5	80267720	80267850	9	0.432121	0.682419	0.250299	1.74e-05	0.024254
chr6	155866708	155866900	13	0.695515	0.947391	0.251876	2.61e-05	0.0320691
chr8	17330303	17330418	4	0.645713	0.898289	0.252576	1.11e-05	0.0176665
chr11	75461371	75461466	4	0.712656	0.967525	0.254869	1.16e-05	0.0182531
chr1	6317557	6317682	5	0.439602	0.695026	0.255424	1.96e-05	0.0262076
chr2	28721181	28721366	6	0.62747	0.88298	0.25551	7.8e-06	0.0139216
chr19	44725260	44725516	17	0.53617	0.793036	0.256866	1.1e-06	0.0032
chr20	63105861	63106033	7	0.464468	0.721781	0.257313	3.9e-06	0.0081478
chr4	6271690	6271849	10	0.436999	0.694794	0.257795	2e-07	0.0010146
chr6	26044046	26044110	4	0.583531	0.84341	0.259879	6.9e-06	0.0130002
chr15	25835914	25835974	5	0.510165	0.770231	0.260066	5.07e-05	0.0488155
chr1	13713961	13714164	9	0.732576	0.99277	0.260194	9.1e-06	0.0155857
chrX	74609215	74609404	9	0.718451	0.97934	0.260888	3.22e-05	0.0369588
chrX	82430665	82430728	5	0.601144	0.862463	0.261319	8.5e-06	0.014953
chr7	67679528	67679726	15	0.358156	0.620367	0.262211	3.05e-05	0.0354893
chr19	7799001	7799070	8	0.583137	0.848304	0.265167	5e-07	0.0018693
chr11	130455823	130455915	5	0.687139	0.953122	0.265983	2.6e-05	0.0320691
chr15	73926279	73926642	23	0.513919	0.780192	0.266273	1e-05	0.0166816
chr2	4935269	4935629	20	0.624434	0.890769	0.266334	0	1.09e-05
chr16	71098362	71098493	9	0.473567	0.740693	0.267126	3.27e-05	0.0373123
chr22	37672969	37673125	8	0.596995	0.864565	0.26757	2.01e-05	0.0264986
chr17	2396670	2396944	18	0.486574	0.754415	0.267841	4.3e-05	0.045419
chr5	51494452	51494589	12	0.506912	0.7765	0.269588	6e-07	0.0020807
chr18	7601466	7601500	3	0.155495	0.42535	0.269855	5.05e-05	0.0488155
chr19	28474448	28474615	6	0.727932	0.997844	0.269913	0	0.0001316
chr11	45696515	45696731	6	0.720473	0.990397	0.269924	3e-05	0.0351653
chr2	131672408	131672623	11	0.454105	0.724473	0.270369	4e-07	0.0016705
chr15	27369543	27369731	8	0.648493	0.919009	0.270515	1e-05	0.0166816
chr2	78537742	78537876	4	0.56564	0.836667	0.271027	2.41e-05	0.0304886
chr7	79750849	79750875	3	0.12877	0.400362	0.271592	2.96e-05	0.0350546
chr6	60350694	60350791	6	0.538692	0.811544	0.272852	4.1e-06	0.0085644
chr2	240455790	240456270	39	0.375908	0.649392	0.273483	1e-07	0.000503
chr11	8911919	8912121	14	0.164517	0.438515	0.273998	0	0.0002862
chr20	52656374	52656503	5	0.312878	0.588057	0.275179	1.1e-06	0.0032817
chr21	45641290	45641528	11	0.543744	0.820559	0.276815	1e-07	0.0003406
chr8	11200208	11200628	41	0.328361	0.605204	0.276843	0	1.06e-05
chr4	993524	993773	10	0.560191	0.839056	0.278865	0	2.94e-05
chr10	109624046	109624144	5	0.570454	0.849422	0.278968	4.5e-06	0.0092056
chr2	143542325	143542398	6	0.452092	0.731134	0.279041	1.86e-05	0.0254688
chr19	28906222	28906288	4	0.524168	0.80493	0.280762	1.2e-06	0.0033017
chr3	104131458	104131518	3	0.544423	0.826392	0.281969	1.89e-05	0.0256455
chr14	49110462	49110530	3	0.573099	0.855092	0.281993	2.93e-05	0.0349285
chr11	63918177	63918418	17	0.468652	0.751392	0.282741	5e-07	0.0018728
chrX	90713677	90713793	6	0.502173	0.785935	0.283762	1.42e-05	0.0209669
chr8	46091037	46091100	3	0.70798	0.991923	0.283943	4.4e-06	0.0090312
chr8	78228263	78228323	4	0.455181	0.740577	0.285396	1.23e-05	0.0189636
chr19	23415980	23416078	7	0.527027	0.812452	0.285425	0	0.0001316
chr8	78148361	78148394	4	0.470736	0.760037	0.289301	1.43e-05	0.0209669
chr15	27397965	27398099	7	0.686573	0.976002	0.289429	5e-07	0.0019591
chr11	1203665	1204054	20	0.452151	0.742548	0.290397	2.3e-06	0.0055009
chr10	97038306	97038377	4	0.569105	0.861086	0.291981	4.93e-05	0.0485284
chr3	128011698	128012110	15	0.5972	0.890554	0.293353	1e-07	0.0004217
chrX	99013312	99013448	9	0.358781	0.652825	0.294043	6.6e-06	0.0127165
chr2	118952510	118952802	7	0.697858	0.992378	0.294519	5e-07	0.0019087
chr18	40389482	40389549	6	0.575527	0.870906	0.295379	3e-06	0.0067894
chr5	31932270	31932441	7	0.59627	0.891906	0.295635	1.1e-06	0.0033017
chr5	128444233	128444363	7	0.616003	0.911801	0.295798	1.7e-06	0.00443
chr16	50693420	50693730	29	0.33266	0.62986	0.2972	1.87e-05	0.0254688
chr10	129148714	129148913	13	0.503365	0.802903	0.299539	1.08e-05	0.0174477
chr19	29095729	29095857	4	0.616035	0.915795	0.29976	5e-07	0.0018728
chr7	74209881	74209942	4	0.600592	0.900824	0.300232	0	0.0001287
chr9	29438355	29438488	6	0.40214	0.703814	0.301674	8.6e-06	0.0150286
chr10	133009548	133009739	8	0.569647	0.871621	0.301973	0	9.08e-05
chr21	44874581	44875056	24	0.340419	0.643536	0.303117	0	7.1e-06
chr11	68122207	68122300	8	0.585833	0.891304	0.305471	0	0.0002862
chr4	3831364	3831574	6	0.457708	0.76321	0.305502	5.2e-05	0.0496938
chr2	132078737	132078820	3	0.557152	0.863986	0.306833	6.6e-06	0.0127165
chr8	16122968	16123140	11	0.559657	0.868002	0.308344	1.5e-06	0.0039856
chr8	82810460	82810525	3	0.571864	0.881212	0.309347	2.4e-06	0.0055659
chr8	99014209	99014413	14	0.427079	0.736842	0.309762	0	0.0001316
chr4	17256480	17256667	10	0.568474	0.880132	0.311659	8.9e-06	0.01525
chr19	8220864	8221104	11	0.679828	0.991668	0.311839	1.1e-06	0.0032
chr9	26220151	26220283	4	0.585992	0.903874	0.317882	4e-05	0.0434232
chr8	1076292	1076545	11	0.467663	0.786166	0.318503	4.57e-05	0.0463354
chr18	56398328	56398447	8	0.552864	0.871721	0.318858	2e-07	0.001069
chr19	4912110	4912236	9	0.402626	0.721518	0.318891	1.07e-05	0.0174477
chrX	8619343	8619460	5	0.661248	0.980383	0.319135	3e-07	0.0011556
chr19	624132	624167	3	0.565165	0.885837	0.320671	7e-07	0.0023335
chr1	21290000	21290384	47	0.530606	0.851814	0.321208	6.8e-06	0.012915
chr3	27715247	27715353	10	0.558762	0.880275	0.321513	1.17e-05	0.0182818
chr21	44377760	44377811	4	0.379042	0.705681	0.32664	1.56e-05	0.0223217
chr3	108977970	108978168	8	0.523373	0.853313	0.32994	5.07e-05	0.0488155
chr7	19103644	19103840	10	0.39394	0.7257	0.33176	7.2e-06	0.0133786
chr10	119441701	119441754	4	0.498841	0.832859	0.334018	1.58e-05	0.0224567
chr8	2060879	2061071	5	0.433518	0.76854	0.335022	7e-06	0.0132368
chr6	161531107	161531237	8	0.485902	0.823204	0.337302	1.99e-05	0.0263566
chr18	41775332	41775460	9	0.410434	0.751	0.340566	3.4e-06	0.0075118
chr7	1560777	1560793	3	0.61005	0.95156	0.34151	1.25e-05	0.0190664
chr1	105265579	105265834	8	0.329392	0.671364	0.341972	0	8.89e-05
chr7	6854728	6855085	20	0.451043	0.809321	0.358277	2.5e-06	0.0059199
chr4	43965646	43965714	4	0.589221	0.948554	0.359333	1.4e-06	0.0038866
chr7	154799111	154799145	3	0.549423	0.911171	0.361748	3.71e-05	0.0412051
chr6	165203852	165203959	7	0.415656	0.781538	0.365882	0	5.3e-05
chrX	98935954	98936014	3	0.577889	0.945969	0.36808	0	0.0001112
chr4	61698173	61698376	7	0.601271	0.969444	0.368172	1e-07	0.0003871
chr1	239809180	239809309	8	0.303573	0.675217	0.371643	1.51e-05	0.0219193
chr8	8237191	8237268	7	0.261536	0.63517	0.373634	2e-06	0.0051254
chr20	62304619	62304785	9	0.253162	0.628396	0.375234	0	0.0001355
chr3	115258413	115258468	6	0.169816	0.549211	0.379394	9.8e-06	0.0164702
chr3	3563883	3563925	3	0.523906	0.903431	0.379525	2.95e-05	0.0350546
chr11	115966970	115967133	8	0.609684	0.992581	0.382897	0	1e-07
chr9	70329012	70329106	3	0.132595	0.517267	0.384671	1.38e-05	0.0205989
chr19	55133874	55133977	8	0.353841	0.740667	0.386827	1.08e-05	0.0174477
chr2	72937594	72937667	7	0.464169	0.85443	0.390261	7.7e-06	0.0137753
chr16	81977456	81977535	7	0.596253	0.990397	0.394144	0	3.2e-06
chrX	147586848	147587043	7	0.0924753	0.486783	0.394308	1e-07	0.0006575
chr9	41849138	41849289	9	0.41732	0.812633	0.395312	4.82e-05	0.0481484
chr8	20859833	20859967	8	0.24038	0.642599	0.402219	1.2e-06	0.0034906
chr12	41541643	41541748	7	0.248281	0.650762	0.402481	8.7e-06	0.0151414
chr8	16693444	16693574	10	0.347102	0.749708	0.402606	3.35e-05	0.0379366
chr9	32257004	32257109	4	0.504799	0.907739	0.40294	2.1e-06	0.005193
chrX	35567099	35567229	7	0.577659	0.982854	0.405195	0	0.0002665
chrX	84945230	84945477	12	0.456466	0.863508	0.407042	0	6e-07
chr6	167351296	167351569	21	0.370623	0.778906	0.408283	3e-07	0.001228
chr11	57967429	57967560	5	0.307685	0.71844	0.410755	0	0.0002292
chr22	44885374	44885448	5	0.401658	0.815292	0.413634	3.62e-05	0.0405823
chr17	28729742	28729837	8	0.508123	0.92341	0.415287	1e-07	0.000439
chr8	56613735	56613910	5	0.0624653	0.481736	0.419271	1e-06	0.00306
chr4	17263254	17263385	6	0.351153	0.770626	0.419473	1.58e-05	0.0224567
chr3	76946561	76946591	3	0.463105	0.884668	0.421563	3.6e-06	0.0077803
chr1	26622145	26622347	15	0.527703	0.95605	0.428347	0	5e-07
chr6	165712800	165712929	7	0.389879	0.820024	0.430145	0	4.8e-06
chr7	64314002	64314177	9	0.462506	0.893357	0.430851	2e-07	0.001069
chr13	90452777	90452963	9	0.253133	0.684159	0.431026	2.1e-06	0.005193
chr1	1176112	1176270	8	0.515972	0.95156	0.435588	0	5e-07
chr17	28384856	28385028	14	0.266434	0.70787	0.441435	6.2e-06	0.0121534
chr2	14028746	14028942	9	0.464741	0.914588	0.449848	3.03e-05	0.0353658
chr11	113089036	113089080	5	0.440055	0.894192	0.454138	2.3e-06	0.0055009
chr9	27614794	27615051	8	0.0290528	0.489023	0.45997	0	0
chrM	2476	2718	11	0.0245844	0.486066	0.461482	0	0.00016
chr6	49622936	49623129	14	0.317454	0.781129	0.463675	3.75e-05	0.041403
chr10	103772342	103772499	8	0.116508	0.585201	0.468693	8e-07	0.0026376
chr20	35076899	35076946	5	0.52505	0.993804	0.468754	0	6e-07
chr6	161813360	161813422	4	0.471203	0.942415	0.471212	7.3e-06	0.0134188
chr19	44448244	44448484	15	0.429233	0.901404	0.472171	4e-07	0.0014692
chr19	32640991	32641192	9	0.32111	0.812633	0.491523	1e-07	0.0005876
chr2	9754409	9754501	6	0.425955	0.920682	0.494727	6.6e-06	0.0127165
chr5	173766772	173766932	12	0.327414	0.825476	0.498061	0	1e-07
chr7	118445462	118445619	7	0.367821	0.895607	0.527786	0	0
chr8	98293433	98293527	4	0.339195	0.867443	0.528247	0	7e-07
chr13	33679303	33679565	6	0.346518	0.876616	0.530098	9e-07	0.0028441
chrX	31814203	31814308	10	0.363156	0.895845	0.532689	3.9e-06	0.0081652
chr13	89445418	89445507	3	0.304706	0.848263	0.543557	1e-07	0.000759
chr20	12469926	12470075	7	0.199411	0.749559	0.550148	2e-07	0.0010927
chr4	121156886	121157110	9	0.163914	0.720452	0.556538	7e-07	0.0023409
chr9	24897944	24898042	6	0.186645	0.780153	0.593508	0	8.92e-05
chr6	27721106	27721189	7	0.0706211	0.668993	0.598372	1e-07	0.000439
chr22	49816019	49816060	4	0.19941	0.798109	0.598699	1e-07	0.0005911
chrX	88572546	88572677	6	0.186645	0.789963	0.603319	0	0.0001621
chr1	228557188	228557391	19	0.311169	0.918752	0.607583	0	0
chr4	178236326	178236493	5	0.33135	0.945018	0.613668	0	8.39e-05
chr16	3444094	3444169	7	0.284541	0.899025	0.614485	2.8e-06	0.0064619
chrX	98762296	98762401	11	0.33135	0.972126	0.640776	0	7e-07
chr16	79840218	79840275	4	0.243384	0.888654	0.64527	0	1.09e-05
chr11	129344914	129344982	3	0.143096	0.797723	0.654627	0	2.6e-05
chr13	55604267	55604460	12	0.219177	0.885543	0.666366	0	0
chr4	34608220	34608432	10	0.183679	0.864265	0.680586	0	0
chr1	208881601	208881771	8	0.183485	0.870771	0.687286	0	3e-07
chr17	28384577	28384660	12	0.192289	0.911171	0.718882	1.2e-06	0.0033017
