# Supplementary material for: Genome-wide DNA methylation changes upon DOT1L inhibition in hormone-responsive breast cancer cells
Source: Front Cell Dev Biol. 2023 Nov 30;11:1308025. doi: 10.3389/fcell.2023.1308025 (PMC10720356; doi:10.3389/fcell.2023.1308025)
Supplement: Supplementary file 3 [file Table4.XLSX]

## Sheet: Output_ICI_3g_vs_DMSO_3g_q_valu
Table S4: Differentially methylated region following treatment with ICI vs CTRL
chr	start	end	CpG	DMSO	ICI	diff	pval	fdr
chr10	37995848	37995912	5	0.859103	0.195648	-0.663455	0	3e-07
chr21	8258848	8258913	10	0.684199	0.026987	-0.657212	0	0
chr19	52612102	52612307	6	0.72004	0.116901	-0.603139	0	0
chr21	15994737	15994936	11	0.745803	0.154254	-0.591549	1.8e-06	0.0074578
chr18	55770683	55770847	8	0.991122	0.492102	-0.499021	0	0.0001176
chr5	26662004	26662047	4	0.854566	0.359552	-0.495015	9e-07	0.0044955
chr4	83109478	83109569	10	0.933503	0.441878	-0.491624	0	0.0004678
chrX	42939167	42939367	10	0.942084	0.451555	-0.490529	0	2.53e-05
chrX	71312502	71312632	9	0.992146	0.515071	-0.477075	0	0.0001176
chr16	60696990	60697124	10	0.747304	0.286436	-0.460868	0	0
chrX	70319000	70319155	10	0.857784	0.408292	-0.449492	1.04e-05	0.024919
chrX	69543411	69543595	5	0.790391	0.357604	-0.432787	2.7e-06	0.0096204
chr10	130315893	130316091	12	0.717455	0.287637	-0.429818	1.79e-05	0.0352051
chr1	87935778	87935932	7	0.786365	0.366207	-0.420159	2.08e-05	0.0383767
chr11	65113316	65113388	5	0.854191	0.437032	-0.417159	2e-06	0.0080288
chr2	17180000	17180105	9	0.977919	0.580508	-0.397411	1.3e-06	0.0059615
chrX	141292661	141292859	11	0.952599	0.561343	-0.391256	3.5e-06	0.0117667
chr6	28461005	28461144	10	0.513089	0.122385	-0.390704	1.85e-05	0.036008
chrX	8121619	8121692	9	0.748428	0.362991	-0.385437	3e-07	0.0020513
chr8	9554814	9554919	4	0.539215	0.160428	-0.378787	1.08e-05	0.0252264
chr9	94094922	94095001	7	0.586505	0.208067	-0.378438	2.1e-06	0.0080288
chr9	81311161	81311266	12	0.952089	0.574433	-0.377656	8.5e-06	0.0218931
chr4	17541930	17542047	9	0.992146	0.617208	-0.374938	1.2e-06	0.0056367
chr7	82599506	82599599	3	0.814827	0.448046	-0.366781	1.6e-06	0.0069646
chr1	45586396	45586537	6	0.756196	0.390217	-0.365979	2.2e-06	0.0084801
chr5	96109069	96109113	6	0.9281	0.571195	-0.356904	3.7e-06	0.0121796
chr10	102419673	102419771	14	0.372253	0.0260074	-0.346245	9e-07	0.0044097
chr1	103891658	103891726	3	0.37006	0.0260074	-0.344053	2.3e-06	0.0085776
chrX	114836354	114836426	7	0.49001	0.160777	-0.329233	2.07e-05	0.0383767
chr4	30662956	30663039	4	0.654168	0.326916	-0.327252	1.24e-05	0.0277065
chr1	63179886	63180030	8	0.694972	0.384122	-0.310851	3.8e-06	0.0123778
chr5	119690334	119690780	26	0.759847	0.451616	-0.308231	0	0.0004746
chr9	41124376	41124471	6	0.991122	0.687729	-0.303393	3e-06	0.01044
chr14	37197489	37197529	5	0.286997	0.0054914	-0.281506	2.2e-06	0.0084079
chr3	127135205	127135368	12	0.656892	0.407561	-0.249331	2.31e-05	0.0416586
chrX	125614663	125614866	13	0.689248	0.459802	-0.229445	2.83e-05	0.048559
chrX	17321420	17321555	8	0.976334	0.74989	-0.226444	6.1e-06	0.0172059
chrX	47109362	47109573	10	0.992345	0.837831	-0.154514	3.2e-06	0.0108638
chrX	48521869	48522216	36	0.167547	0.0316281	-0.135919	1.2e-06	0.0055371
chr16	6029499	6029629	7	0.0142581	0.141831	0.127573	2.37e-05	0.0424719
chr5	27207087	27207221	8	0.798708	0.959916	0.161209	1.07e-05	0.0251324
chr7	1259996	1260275	9	0.763408	0.940851	0.177444	2.77e-05	0.0483221
chr10	71849525	71849573	5	0.787049	0.965278	0.178229	9e-07	0.0044543
chr10	47989309	47989444	7	0.73581	0.915795	0.179985	2.8e-05	0.048559
chr11	1221689	1221987	15	0.807806	0.996972	0.189166	1.8e-06	0.0074578
chr4	73477329	73477370	4	0.782888	0.972616	0.189728	1.68e-05	0.0339282
chrX	2928383	2928801	36	0.216639	0.412058	0.195419	1.56e-05	0.0327518
chr22	46373361	46373621	7	0.789258	0.991543	0.202284	1.25e-05	0.0277579
chr1	12549135	12549435	19	0.284176	0.491333	0.207157	1.3e-05	0.0285609
chr19	934950	935267	21	0.267382	0.476516	0.209134	1.62e-05	0.0333804
chr10	132395843	132396268	42	0.360523	0.573823	0.2133	2.09e-05	0.0383767
chr19	11798418	11798756	18	0.328846	0.542991	0.214145	6e-06	0.0172059
chr5	10725318	10725434	5	0.713795	0.931316	0.217521	2.97e-05	0.049875
chr21	14273979	14274144	19	0.158009	0.376648	0.218639	1.5e-06	0.0064763
chr11	407398	407671	20	0.768678	0.988879	0.2202	1e-07	0.0008366
chr1	31181501	31181774	24	0.594254	0.818205	0.223951	1.9e-06	0.0074578
chr1	202064795	202064930	8	0.53235	0.759268	0.226918	6.2e-06	0.0174261
chr19	20565177	20565666	27	0.229234	0.456486	0.227253	3e-07	0.0022589
chr21	10512163	10512365	9	0.198215	0.425855	0.22764	2.48e-05	0.0439265
chr22	49975992	49976040	6	0.175336	0.407995	0.232659	1.73e-05	0.0347655
chr19	27747192	27747284	9	0.632033	0.866123	0.234091	3.6e-06	0.012052
chr4	35683234	35683299	6	0.526922	0.766939	0.240017	2.96e-05	0.049875
chr19	705437	705753	10	0.622412	0.864895	0.242482	1.54e-05	0.0324103
chr17	19748195	19748499	9	0.605318	0.849039	0.243721	6.5e-06	0.0181079
chr14	71982114	71982210	8	0.744718	0.990328	0.24561	1.87e-05	0.036008
chr1	156106317	156106725	25	0.533414	0.780659	0.247245	3.8e-06	0.0123778
chr22	48575813	48576163	53	0.369223	0.618424	0.249201	5e-07	0.0030451
chr1	147224670	147224806	13	0.225734	0.475488	0.249754	1.05e-05	0.024963
chr7	73809596	73809869	13	0.453322	0.703714	0.250392	1.3e-05	0.0285609
chr6	169778927	169779011	6	0.399301	0.651444	0.252144	1.63e-05	0.0333931
chrX	110017730	110017860	4	0.741225	0.995164	0.253939	2.51e-05	0.0440545
chr4	7434216	7434353	7	0.599506	0.855917	0.256411	2.04e-05	0.0381778
chr12	124738975	124739349	24	0.397303	0.654983	0.25768	0	0.0002597
chr15	69018104	69018134	4	0.672553	0.931303	0.25875	1.74e-05	0.0347655
chr2	131528703	131528965	15	0.58626	0.853101	0.26684	7.1e-06	0.0195692
chr13	110433200	110433302	6	0.364283	0.635593	0.27131	4.7e-06	0.0147008
chrX	78233462	78233836	11	0.524003	0.797172	0.273169	4.8e-06	0.0147008
chr5	172570036	172570115	7	0.27007	0.543934	0.273864	4.4e-06	0.0139904
chr5	137192007	137192162	7	0.655828	0.931094	0.275266	1.95e-05	0.0369879
chr22	17627678	17627745	4	0.580779	0.857495	0.276715	3.2e-06	0.0108638
chr19	46830627	46830681	8	0.01606	0.29579	0.27973	1e-05	0.0245134
chr11	62398649	62398763	8	0.41839	0.698395	0.280005	2.3e-06	0.0084828
chr3	76274560	76274694	5	0.254775	0.535342	0.280566	1.39e-05	0.0300763
chr16	4679988	4680355	24	0.25279	0.53387	0.281079	2e-07	0.0018462
chr8	51156773	51156909	8	0.0701908	0.354952	0.284761	3e-07	0.0019877
chr12	71171800	71171999	9	0.0315496	0.318414	0.286864	7e-07	0.0039319
chr19	44754280	44754560	14	0.357788	0.645803	0.288015	2.26e-05	0.0409667
chr4	40514806	40514966	6	0.621996	0.910046	0.28805	2.17e-05	0.0396477
chr10	120599423	120599459	4	0.704728	0.993625	0.288897	8.4e-06	0.0216977
chr8	32157383	32157515	8	0.17638	0.465981	0.289601	1.02e-05	0.0245134
chr1	9137183	9137421	8	0.635101	0.925413	0.290312	8.1e-06	0.0211945
chr19	47241080	47241306	16	0.144892	0.436829	0.291937	0	0.0004678
chr14	84668179	84668374	9	0.2963	0.589857	0.293558	3.1e-06	0.0108638
chr5	172586282	172586454	10	0.343492	0.645209	0.301718	2.39e-05	0.0424719
chr16	31403557	31403627	6	0.635442	0.938139	0.302696	7.8e-06	0.020592
chrX	65735288	65735399	7	0.30337	0.608926	0.305556	5e-07	0.0030451
chr1	20367012	20367068	6	0.686834	0.992611	0.305777	8e-07	0.0042363
chr1	54273481	54273525	4	0.460421	0.767479	0.307058	9.4e-06	0.02349
chr9	103846684	103846885	12	0.214644	0.525014	0.310369	1.2e-05	0.0271996
chr14	81641685	81641737	5	0.263455	0.584479	0.321024	7.6e-06	0.0203796
chr19	5774060	5774257	11	0.414828	0.737541	0.322713	9e-07	0.0044543
chr11	2911459	2911603	5	0.438032	0.76124	0.323208	1.66e-05	0.0337343
chr3	70268188	70268399	11	0.584998	0.91179	0.326792	7.6e-06	0.0203796
chr11	116483023	116483080	3	0.662032	0.98995	0.327918	7e-07	0.0040532
chr19	2272254	2272450	13	0.358251	0.686985	0.328734	4.1e-06	0.0130568
chrX	36444451	36444617	12	0.380251	0.711346	0.331095	9e-07	0.0044096
chr5	158518342	158518544	8	0.654371	0.990672	0.336301	0	1.66e-05
chr7	68343644	68343847	9	0.117957	0.455101	0.337144	5e-06	0.0150679
chr6	15022541	15022802	13	0.498077	0.83543	0.337353	2.92e-05	0.0495752
chr7	99372615	99372697	5	0.617402	0.955887	0.338485	4.8e-06	0.0147008
chr13	58252242	58252380	9	0.50101	0.839515	0.338504	2.03e-05	0.0381778
chr3	31753346	31753434	4	0.302166	0.644328	0.342162	1.3e-06	0.005747
chr3	168248764	168248847	9	0.266484	0.612542	0.346058	7.6e-06	0.0204054
chr19	1732418	1732547	5	0.587825	0.936839	0.349013	8e-07	0.0040911
chr17	45903571	45903631	6	0.236449	0.58638	0.349931	8.7e-06	0.021897
chr8	1281750	1281840	7	0.228398	0.57845	0.350052	1.88e-05	0.036008
chr11	707439	707697	8	0.207005	0.559901	0.352896	5e-06	0.0150679
chr6	42123107	42123239	6	0.193798	0.546795	0.352997	0	0.0001176
chr18	3453302	3453542	11	0.221474	0.577169	0.355695	1e-07	0.0011744
chr6	43145077	43145156	3	0.339874	0.697871	0.357997	6e-06	0.0172059
chr6	156053768	156053896	7	0.51664	0.875023	0.358383	0	0.0001176
chr11	9090627	9090693	5	0.523303	0.881697	0.358394	2e-07	0.0018082
chr17	81335859	81336056	6	0.370086	0.731088	0.361002	2e-07	0.0014867
chr1	2530900	2530943	4	0.466742	0.830599	0.363856	1.79e-05	0.0352051
chrX	106097745	106097854	5	0.560467	0.926294	0.365827	3e-07	0.0020322
chr8	37897890	37898037	9	0.220307	0.586135	0.365828	6e-07	0.0035679
chr19	2330633	2330934	10	0.491702	0.86287	0.371167	0	1e-07
chr5	138568116	138568431	13	0.498221	0.870442	0.372221	2.82e-05	0.048559
chr6	84744236	84744271	3	0.530553	0.903067	0.372514	5.2e-06	0.015455
chr8	82781030	82781185	5	0.525151	0.900412	0.37526	4e-07	0.0029286
chr4	117533961	117534079	11	0.453829	0.832146	0.378318	8e-07	0.0042487
chr7	57452360	57452494	4	0.161532	0.543101	0.381568	1.4e-06	0.0059615
chr4	15342177	15342217	4	0.560106	0.942007	0.381901	1.89e-05	0.036008
chr4	57777508	57777641	4	0.286522	0.674192	0.387669	5.7e-06	0.0166114
chr8	50333989	50334148	4	0.111887	0.503327	0.39144	1.02e-05	0.0245134
chr4	57792143	57792347	13	0.0860237	0.485992	0.399968	6.1e-06	0.0172059
chr15	36393987	36394183	10	0.588277	0.98995	0.401673	0	0.0004367
chr9	62802127	62802221	7	0.375185	0.777725	0.40254	1.8e-06	0.0074578
chrX	43873837	43873926	7	0.548522	0.955689	0.407167	0	0.0001176
chr2	13971295	13971493	11	0.435208	0.850186	0.414978	4e-07	0.0029789
chr7	103280344	103280431	14	0.0711539	0.489655	0.418502	5e-07	0.0030724
chr4	61939562	61939714	5	0.408723	0.830221	0.421498	6e-07	0.0033063
chr13	89017050	89017179	5	0.075875	0.497607	0.421732	0	1.79e-05
chr16	52646034	52646165	11	0.445833	0.876478	0.430645	0	1.93e-05
chr2	9754409	9754501	6	0.406295	0.837616	0.431321	1.39e-05	0.0300763
chr17	68413657	68413721	4	0.124472	0.562664	0.438191	2.7e-06	0.0096204
chrX	80263133	80263331	8	0.44415	0.888296	0.444146	9.6e-06	0.0237248
chr19	27753592	27753658	3	0.292048	0.736882	0.444835	4e-07	0.0025729
chr6	50850028	50850091	7	0.534848	0.990328	0.455481	0	0
chr1	115148151	115148236	7	0.25712	0.716385	0.459265	1e-07	0.0010811
chr17	20532117	20532293	13	0.106746	0.566086	0.45934	1.47e-05	0.031357
chr4	58714710	58714909	13	0.466141	0.931368	0.465226	8.6e-06	0.0218931
chr7	116526475	116526549	9	0.0625553	0.529517	0.466962	1e-07	0.0005981
chrX	31766351	31766537	8	0.303199	0.77686	0.47366	6e-07	0.0033721
chr17	28729742	28729837	8	0.466141	0.942007	0.475866	1.41e-05	0.0302085
chrX	125966599	125966801	9	0.130847	0.609244	0.478397	0	5.94e-05
chr2	114358956	114359157	8	0.0250742	0.506325	0.481251	0	5.8e-05
chr13	55201327	55201516	8	0.223589	0.710078	0.486488	2.85e-05	0.0486924
chr11	100444236	100444433	9	0.370372	0.858138	0.487767	1.15e-05	0.0262586
chr11	105178250	105178450	11	0.234738	0.727226	0.492488	1.88e-05	0.036008
chr4	43759504	43759752	11	0.496754	0.98995	0.493197	0	0
chr11	41947521	41947747	8	0.206265	0.704317	0.498052	1.14e-05	0.0262586
chr6	137867912	137867992	8	0.318083	0.819543	0.501459	0	3.57e-05
chrX	98365000	98365064	5	0.411118	0.914258	0.503141	1.6e-05	0.0333804
chrX	18774182	18774380	8	0.419061	0.931846	0.512785	9e-07	0.0044955
chr21	8214625	8214690	10	0.234738	0.749141	0.514403	8.7e-06	0.0218931
chr10	73729217	73729418	13	0.355221	0.87997	0.524748	0	0
chr11	66568770	66568845	5	0.266322	0.79781	0.531488	1.22e-05	0.0274891
chr11	19089811	19089912	10	0.314584	0.863083	0.548499	2.3e-06	0.0084801
chr19	8151378	8151537	6	0.162124	0.714545	0.552421	5e-07	0.0030451
chr11	112877766	112877976	6	0.218066	0.790952	0.572886	0	0.0003103
chr3	3717846	3717991	4	0.23267	0.850592	0.617922	0	3.57e-05
chr16	2163255	2163418	8	0.108553	0.745684	0.637131	0	0
chr7	27151370	27151438	8	0.284222	0.945456	0.661234	0	0
chr8	1644268	1644357	6	0.0198153	0.754101	0.734286	0	0
