# Supplementary material for: Genome-wide DNA methylation changes upon DOT1L inhibition in hormone-responsive breast cancer cells
Source: Front Cell Dev Biol. 2023 Nov 30;11:1308025. doi: 10.3389/fcell.2023.1308025 (PMC10720356; doi:10.3389/fcell.2023.1308025)
Supplement: Supplementary file 4 [file Table1.XLSX]

## Sheet: qvalue__005
Table S1: Differentially methylated CpGs following treatment with EPZ vs CTRL
chr	start	end	strand	pvalue	qvalue	meth.diff
chr12	130457958	130457958	-	3.08342e-09	4.51017e-05	-62.4714
chr5	116647673	116647673	+	1.33435e-11	6.46256e-07	-57.1429
chr4	63453643	63453643	+	1.21101e-06	0.00240378	-50.5102
chr2	144422565	144422565	+	3.67408e-06	0.00467291	-49.3268
chr15	58066050	58066050	-	7.10899e-07	0.00179326	-48.7329
chr7	141021353	141021353	+	4.99128e-07	0.00147762	-47.9167
chr1	187074108	187074108	+	1.35666e-08	0.000132473	-47.5559
chr10	75404036	75404036	+	4.75278e-07	0.00143868	-46.9349
chr2	51780601	51780601	+	3.23227e-07	0.0010932	-46.0317
chr18	47251472	47251472	+	1.10099e-05	0.0085073	-45.5556
chr19	48444240	48444240	+	1.08379e-10	3.45334e-06	-45.4545
chr21	31558892	31558892	+	0.000163226	0.0340806	-45.4545
chr8	22879635	22879635	-	4.81778e-05	0.0184777	-45.3947
chr10	75404043	75404043	+	1.42229e-06	0.00262918	-45.3861
chr8	17002011	17002011	+	9.98021e-06	0.00809386	-44.7464
chr2	1705168	1705168	+	1.18216e-06	0.00238165	-44.4444
chr10	75404032	75404032	+	6.67912e-06	0.00650091	-44.2982
chr6	39632728	39632728	-	5.51788e-06	0.00586061	-44.1791
chr6	19296432	19296432	-	1.31987e-05	0.00941522	-43.9655
chr3	184729319	184729319	+	9.15966e-06	0.00764868	-43.8483
chr17	29566299	29566299	+	1.43114e-05	0.00985686	-43.4109
chr19	48444251	48444251	+	6.71656e-08	0.000414922	-43.3484
chr6	95840695	95840695	-	5.96722e-05	0.0206433	-43.2494
chr2	80303641	80303641	-	4.84646e-07	0.00145974	-43.1768
chr7	35454788	35454788	-	8.48314e-10	1.82398e-05	-43.0634
chr6	19458582	19458582	+	7.5909e-05	0.0232451	-42.9952
chr15	96849277	96849277	-	1.81972e-05	0.0111392	-42.7642
chr9	109780315	109780315	+	6.61539e-07	0.00172654	-42.7451
chr19	37828755	37828755	-	2.84283e-05	0.0139468	-42.7273
chr10	102851411	102851411	-	1.12109e-05	0.00860112	-42.5325
chr12	52152441	52152441	-	8.25329e-06	0.00725193	-42.5287
chr12	52152463	52152463	-	8.25329e-06	0.00725193	-42.5287
chr14	97298552	97298552	-	1.92617e-07	0.000793275	-42.4851
chr7	104408990	104408990	-	6.36639e-09	7.55733e-05	-42.4012
chr2	122398364	122398364	-	0.000187879	0.036456	-42.1053
chr20	43390496	43390496	-	1.68016e-06	0.00295691	-42.0455
chr7	1236841	1236841	+	1.21263e-05	0.00895831	-42.0155
chr1	183021037	183021037	+	0.000110816	0.0281151	-41.9643
chr7	100687291	100687291	-	0.000197484	0.0372471	-41.9265
chr20	13665405	13665405	+	4.31508e-05	0.0175503	-41.8972
chr3	141051400	141051400	-	8.20483e-05	0.0240954	-41.8803
chr12	96901002	96901002	+	1.24199e-05	0.00906775	-41.868
chr14	105549791	105549791	-	3.02633e-05	0.0144458	-41.815
chr16	66977304	66977304	+	3.67144e-05	0.01606	-41.8131
chr8	129064549	129064549	-	0.000227954	0.0400796	-41.8124
chr20	24435013	24435013	+	3.84342e-08	0.000282039	-41.8045
chr5	64690719	64690719	-	1.49836e-07	0.000697782	-41.6791
chr19	23375316	23375316	+	8.97479e-09	9.6166e-05	-41.6667
chrX	120015477	120015477	-	2.24065e-06	0.00352796	-41.6667
chr1	39672153	39672153	+	1.10087e-05	0.0085073	-41.6154
chr1	2348216	2348216	+	1.81088e-05	0.0111234	-41.2698
chr2	10549852	10549852	-	2.3884e-05	0.012779	-41.2399
chr1	225273324	225273324	+	2.47619e-05	0.0130008	-41.2037
chr2	105570448	105570448	+	1.38629e-05	0.00965228	-41.1978
chr14	69260728	69260728	+	0.000216997	0.0392047	-41.1842
chr5	75637137	75637137	+	4.04892e-05	0.0169496	-40.9677
chr1	161427336	161427336	+	3.04034e-05	0.0144704	-40.9091
chr8	54446783	54446783	+	5.56891e-06	0.00588655	-40.8967
chr19	1469880	1469880	+	1.19001e-05	0.00888883	-40.8425
chr10	784611	784611	+	3.40705e-06	0.00448212	-40.7143
chr21	45835382	45835382	-	4.65102e-06	0.00532278	-40.6792
chr9	104913897	104913897	-	4.90746e-05	0.0186078	-40.5797
chr11	123301762	123301762	+	9.43522e-05	0.0258842	-40.4858
chr10	27988407	27988407	-	2.31171e-07	0.000891937	-40.409
chr12	52152433	52152433	-	2.72738e-05	0.0136122	-40.3509
chr1	55050147	55050147	+	0.000307194	0.0462169	-40.3061
chr19	8335581	8335581	-	6.4972e-05	0.0216004	-40.1064
chr7	67427932	67427932	+	5.90048e-05	0.0205146	-40.102
chr19	51426912	51426912	-	1.17518e-06	0.00237812	-40.0794
chr7	157701772	157701772	+	0.00010803	0.0277584	-40.0433
chr19	34825402	34825402	-	7.88253e-07	0.0018937	-40
chr6	90678083	90678083	+	0.000185721	0.0362639	-40
chr19	42823832	42823832	-	8.36907e-06	0.00730581	-39.9495
chr5	98774303	98774303	+	2.55933e-09	4.18765e-05	-39.883
chr22	11628694	11628694	-	1.0638e-08	0.000108677	-39.8099
chr12	52152437	52152437	-	3.52271e-05	0.0157102	-39.7989
chr11	71577469	71577469	-	2.25101e-05	0.0124001	-39.7463
chr15	79282856	79282856	+	2.85923e-05	0.0139878	-39.6875
chr4	65872216	65872216	+	7.23873e-05	0.0227655	-39.5881
chr16	180397	180397	+	0.000309961	0.0464405	-39.5833
chr19	17874621	17874621	+	1.38834e-06	0.00257825	-39.5223
chr8	144730735	144730735	-	4.42338e-07	0.00136282	-39.5141
chr5	87252187	87252187	+	3.62333e-05	0.0159261	-39.4884
chr7	25854385	25854385	+	7.62053e-06	0.0069716	-39.4541
chr12	52152458	52152458	-	4.85077e-05	0.0185448	-39.2544
chr1	1239886	1239886	+	9.28593e-08	0.000513401	-39.2157
chr6	127119927	127119927	-	7.82453e-06	0.00707016	-39.1621
chr7	128879582	128879582	+	1.378e-05	0.00962171	-39.1125
chr2	187090047	187090047	+	5.69926e-06	0.00595269	-39.0968
chr17	29566313	29566313	+	7.38433e-05	0.0229492	-39.0909
chr8	121948103	121948103	+	1.4604e-05	0.0099733	-38.9778
chr17	44141577	44141577	+	0.000121293	0.029349	-38.9655
chr18	47251459	47251459	+	0.000342401	0.0488433	-38.7779
chr4	158497692	158497692	-	1.64557e-05	0.0106095	-38.7755
chr17	66440683	66440683	-	6.75101e-05	0.0219206	-38.7451
chr19	48444249	48444249	+	7.52593e-07	0.00185213	-38.733
chr1	38005066	38005066	+	3.94704e-06	0.00488422	-38.539
chr17	29566339	29566339	+	7.15101e-05	0.0226189	-38.5382
chr19	8335587	8335587	-	3.92224e-05	0.0166693	-38.4615
chr14	104553527	104553527	+	1.85108e-06	0.00313068	-38.3816
chr5	98774306	98774306	+	1.06809e-08	0.000108677	-38.3764
chr16	721659	721659	-	7.44182e-05	0.0230189	-38.3198
chr9	122093102	122093102	-	1.56891e-07	0.000708826	-38.2716
chr6	51410650	51410650	+	0.000140531	0.0314684	-38.2576
chr17	74454758	74454758	-	5.93193e-05	0.0205768	-38.2333
chr2	127052378	127052378	-	9.06764e-05	0.0253093	-38.2143
chr21	17538159	17538159	-	0.00013718	0.0311982	-38.1915
chr3	178501128	178501128	-	5.26929e-05	0.019225	-38.1667
chr21	9592117	9592117	+	0.00030207	0.0458373	-38.1395
chr5	72320963	72320963	-	0.00030207	0.0458373	-38.1395
chr2	130846901	130846901	+	1.30684e-06	0.00248103	-38.1028
chr8	144413931	144413931	-	0.000215089	0.039045	-38.0616
chr19	54209424	54209424	+	6.86612e-05	0.0221341	-38.0508
chr8	103499928	103499928	-	1.727e-07	0.00074797	-38.048
chr13	113729508	113729508	+	7.87343e-05	0.0236839	-38.0303
chr12	21137821	21137821	-	7.03426e-05	0.0223841	-37.9547
chr3	85027297	85027297	-	0.000236466	0.0406871	-37.7778
chr3	141051403	141051403	-	0.000329023	0.0478392	-37.7778
chr9	18777352	18777352	-	4.91564e-05	0.0186078	-37.7706
chr17	78359265	78359265	+	6.25827e-05	0.0211717	-37.7551
chr8	55101316	55101316	-	0.000268194	0.0432342	-37.6875
chr19	22703392	22703392	+	7.86925e-05	0.0236834	-37.6721
chr1	2873485	2873485	-	1.52984e-08	0.000144597	-37.6543
chr16	31568900	31568900	-	2.34532e-06	0.00362344	-37.6337
chr20	63414296	63414296	+	0.000339723	0.0486285	-37.6307
chr15	100911306	100911306	+	0.000128031	0.0301142	-37.6123
chr13	111411336	111411336	+	0.000216981	0.0392047	-37.6087
chr3	126524383	126524383	+	0.000216981	0.0392047	-37.6087
chr9	76784085	76784085	-	0.000124335	0.0297448	-37.579
chr17	1251644	1251644	+	4.82685e-06	0.0054817	-37.5758
chr3	33163949	33163949	-	8.00228e-07	0.00190663	-37.5527
chr4	155044387	155044387	+	0.000157891	0.0335279	-37.535
chr1	6083572	6083572	-	9.00144e-05	0.0252189	-37.5
chr14	96944239	96944239	+	4.20209e-07	0.00132844	-37.5
chr19	23375284	23375284	+	9.00144e-05	0.0252189	-37.5
chr19	50668309	50668309	-	0.000145254	0.0320678	-37.5
chr3	111692198	111692198	+	1.49001e-05	0.0100889	-37.5
chr17	77313286	77313286	+	6.72426e-06	0.00652079	-37.4183
chr5	76819728	76819728	+	4.63931e-06	0.00532278	-37.4053
chr16	74119646	74119646	+	2.81902e-07	0.00099029	-37.3737
chr16	67150928	67150928	-	0.000126812	0.0300094	-37.2998
chr1	20370836	20370836	-	1.35241e-05	0.00952709	-37.2857
chr9	16184238	16184238	-	1.75989e-05	0.0109896	-37.234
chr1	197916140	197916140	+	1.30069e-07	0.000637604	-37.2093
chr10	31319669	31319669	-	5.27452e-06	0.00573626	-37.1582
chr3	75580050	75580050	-	1.39282e-05	0.00967589	-37.122
chr10	1203428	1203428	+	0.000216705	0.0392047	-37.0988
chr10	61453224	61453224	-	4.83097e-06	0.0054817	-37.037
chr4	65669633	65669633	+	0.000156631	0.0333598	-37.037
chr9	8858708	8858708	-	4.53939e-06	0.0052496	-37.037
chr19	49970647	49970647	+	1.31415e-05	0.00940414	-37.017
chr16	67150919	67150919	-	0.000167186	0.034522	-37.0153
chr8	91448624	91448624	+	9.00579e-06	0.00756192	-37.0005
chr17	32007987	32007987	+	2.38276e-06	0.00364737	-36.9848
chr12	120584301	120584301	+	0.000105423	0.0273862	-36.9655
chr9	134494503	134494503	-	3.21443e-07	0.00109021	-36.9391
chr12	7618623	7618623	-	0.000179329	0.0356005	-36.9202
chr17	29566327	29566327	+	0.000249982	0.0417721	-36.9078
chr19	57522362	57522362	-	8.3385e-05	0.0243051	-36.7893
chr17	29566331	29566331	+	0.000213262	0.0388892	-36.7442
chr12	108292357	108292357	+	5.08231e-06	0.00563011	-36.7361
chr7	30682325	30682325	+	0.000270805	0.0434237	-36.6828
chr6	6642335	6642335	+	0.000164498	0.0342462	-36.6667
chr1	243849798	243849798	-	2.37601e-05	0.0127469	-36.6097
chr7	91797542	91797542	+	2.24918e-05	0.0124001	-36.5619
chr15	88255817	88255817	-	4.16611e-06	0.0050343	-36.5263
chr15	29984037	29984037	+	0.00034767	0.049241	-36.478
chr9	90134751	90134751	+	5.00515e-05	0.0187557	-36.4407
chr3	98594340	98594340	-	2.24099e-05	0.0123785	-36.4224
chr10	13825350	13825350	+	2.55628e-07	0.00094078	-36.3636
chr17	14299490	14299490	+	4.65696e-05	0.0181893	-36.3636
chr14	73570040	73570040	+	2.26398e-05	0.0124433	-36.3499
chr1	197919007	197919007	-	8.58761e-06	0.00742185	-36.2664
chr4	7500227	7500227	-	2.09358e-05	0.0119122	-36.2429
chr9	111793083	111793083	+	0.000179383	0.0356005	-36.2229
chr19	920675	920675	+	0.000140555	0.0314684	-36.1813
chr16	86835040	86835040	-	7.74915e-06	0.0070441	-36.1607
chr9	135736327	135736327	-	1.3214e-05	0.00941522	-36.1538
chr1	2317824	2317824	-	1.69322e-07	0.00074797	-36.1162
chr13	113729514	113729514	+	0.000214423	0.0389979	-36.0452
chr10	5692791	5692791	-	0.000100762	0.0267107	-35.9801
chr1	223712666	223712666	+	0.000145144	0.0320678	-35.967
chr11	69729454	69729454	+	7.85982e-05	0.0236744	-35.9416
chrX	40094326	40094326	+	0.000120405	0.0292335	-35.9307
chr19	1242587	1242587	+	1.81911e-07	0.000771112	-35.8974
chr20	29300712	29300712	+	2.78328e-06	0.00395596	-35.8858
chr20	46174615	46174615	-	5.32472e-05	0.0193204	-35.8742
chr4	49512482	49512482	+	6.48413e-05	0.0215688	-35.8621
chr17	81401935	81401935	-	1.31766e-06	0.00248189	-35.8553
chr11	30585449	30585449	-	2.89306e-05	0.0140907	-35.625
chr14	101426319	101426319	-	0.000325518	0.0476058	-35.5878
chr16	63129647	63129647	+	3.3438e-05	0.015336	-35.5811
chr20	29750697	29750697	-	7.54366e-07	0.00185272	-35.5556
chr19	51426905	51426905	-	1.67607e-05	0.0107385	-35.5542
chr17	9847503	9847503	+	2.07174e-05	0.0118269	-35.5043
chr16	82627883	82627883	+	1.81442e-05	0.0111234	-35.4724
chr10	100745726	100745726	+	4.8102e-05	0.018472	-35.4271
chr12	109309823	109309823	+	0.000108021	0.0277584	-35.3535
chr20	64167304	64167304	+	6.79028e-06	0.00653036	-35.2989
chr2	241899884	241899884	-	1.77396e-06	0.0030467	-35.2941
chr1	231163089	231163089	+	8.21643e-05	0.0240969	-35.2381
chr10	117682057	117682057	+	3.44038e-05	0.0155434	-35.2381
chr14	105167851	105167851	-	4.3193e-05	0.0175537	-35.1648
chr19	53942168	53942168	-	0.000266959	0.0431221	-35.1259
chr19	58084993	58084993	-	0.000354315	0.0496255	-35.1064
chr14	60647974	60647974	-	6.70694e-05	0.0218971	-35.048
chr12	24934032	24934032	+	0.000149014	0.0325665	-34.9804
chr8	144413840	144413840	-	5.55548e-06	0.00588655	-34.9478
chr10	42941489	42941489	-	6.13854e-05	0.0209251	-34.9261
chr13	24323326	24323326	-	0.000314599	0.0466812	-34.9206
chr12	34343977	34343977	-	5.44245e-06	0.0058265	-34.9013
chr3	28575293	28575293	-	2.15481e-05	0.0121126	-34.8782
chr2	27262321	27262321	-	0.000296452	0.0454536	-34.8684
chr6	35486270	35486270	+	0.000336103	0.0484299	-34.8646
chr9	132580819	132580819	+	0.000235223	0.0405943	-34.8371
chr1	40316626	40316626	+	9.59267e-07	0.0021118	-34.7826
chr6	115253844	115253844	-	3.46219e-05	0.0156012	-34.6751
chr16	17957584	17957584	-	8.98505e-07	0.00206117	-34.6661
chr9	37037738	37037738	+	7.00865e-06	0.00665058	-34.6429
chr19	1729871	1729871	-	0.000276015	0.0439045	-34.5318
chr3	156106852	156106852	+	3.35119e-06	0.00445896	-34.5238
chr12	76658023	76658023	-	6.09437e-05	0.0208567	-34.5156
chr14	38033662	38033662	+	3.63713e-05	0.0159734	-34.5
chr19	49890125	49890125	-	4.42236e-07	0.00136282	-34.4791
chr15	92394379	92394379	-	0.000335057	0.0483434	-34.4759
chr1	198494833	198494833	-	5.1445e-07	0.00150823	-34.4179
chrX	103404818	103404818	+	0.000265929	0.0430718	-34.3606
chr2	239527237	239527237	+	2.32788e-05	0.012612	-34.3413
chr12	76658055	76658055	-	8.81596e-05	0.024952	-34.2166
chr21	42011257	42011257	-	0.000256228	0.0423287	-34.1933
chr5	51117093	51117093	+	0.000150217	0.0326778	-34.1667
chr7	1522936	1522936	+	2.15424e-06	0.00345429	-34.1667
chr2	153872287	153872287	-	8.74282e-05	0.0248193	-34.1404
chr16	1781813	1781813	-	1.92047e-07	0.000793275	-34.1382
chr14	80954041	80954041	-	3.38021e-05	0.0153875	-34.11
chr6	34791231	34791231	+	0.000150498	0.032693	-34.1026
chr1	40316590	40316590	+	2.25446e-06	0.00354049	-34.0909
chr6	129209959	129209959	-	4.70619e-05	0.018299	-34.0811
chr19	41999237	41999237	+	1.73501e-05	0.0108962	-34.053
chr1	223712652	223712652	+	0.000160323	0.0337895	-34
chr16	77190304	77190304	+	0.000354611	0.0496255	-33.9991
chr2	167716149	167716149	+	0.000277368	0.0440474	-33.9773
chr2	176157875	176157875	-	3.78567e-05	0.0163268	-33.9649
chr1	199199624	199199624	-	0.000286306	0.0447536	-33.9616
chr18	78906251	78906251	-	3.69141e-05	0.0161182	-33.9161
chr3	26622987	26622987	-	1.49069e-06	0.00271011	-33.8824
chr5	1223096	1223096	+	2.4518e-05	0.0129297	-33.8816
chr10	27743153	27743153	-	0.000190398	0.0366932	-33.8259
chr1	234214662	234214662	-	0.000349472	0.0493294	-33.7778
chr11	46352182	46352182	-	3.95171e-05	0.0167417	-33.7474
chr7	20790320	20790320	-	0.00016199	0.0339459	-33.7461
chr6	105077145	105077145	-	3.51008e-05	0.015704	-33.7416
chr10	100745693	100745693	-	8.94373e-05	0.0251779	-33.7081
chr21	29939074	29939074	+	7.59718e-05	0.0232526	-33.5217
chr2	27250314	27250314	-	0.000176048	0.0353677	-33.5172
chr2	64455074	64455074	+	0.000285854	0.0447119	-33.4975
chr7	141021333	141021333	+	5.66422e-05	0.0200242	-33.4821
chr10	784593	784593	+	0.000175598	0.0353298	-33.4416
chr17	78359352	78359352	-	0.000175598	0.0353298	-33.4416
chr8	23403355	23403355	+	0.000265031	0.0429876	-33.4096
chr12	132393007	132393007	-	0.000235711	0.0406369	-33.4008
chr10	3415239	3415239	+	2.44327e-06	0.00369792	-33.3333
chr16	67174757	67174757	-	0.000236033	0.0406544	-33.3333
chr17	35773250	35773250	-	4.8902e-06	0.00552098	-33.3333
chr18	78249557	78249557	+	2.44327e-06	0.00369792	-33.3333
chr4	115144619	115144619	+	2.14759e-05	0.0121011	-33.3333
chr7	157613867	157613867	+	1.32192e-05	0.00941522	-33.3333
chr12	31119661	31119661	-	0.000278219	0.0441219	-33.2983
chr9	109943083	109943083	+	2.00085e-05	0.0115971	-33.2759
chr16	86511070	86511070	-	0.000129206	0.0301957	-33.2688
chr6	28544038	28544038	+	7.3904e-05	0.0229563	-33.1818
chr3	21751108	21751108	+	1.8469e-05	0.0111765	-33.1469
chr5	109075493	109075493	-	0.00024666	0.0415434	-33.1232
chr3	38347475	38347475	+	6.96582e-07	0.00177198	-33.1225
chr19	38389350	38389350	-	1.95886e-05	0.0114754	-33.1169
chr14	95360743	95360743	-	1.1786e-06	0.00237844	-33.1112
chr12	72274246	72274246	+	2.36559e-07	0.000906415	-33.0741
chr8	103499934	103499934	-	5.47673e-06	0.00583783	-33.0606
chr3	176563963	176563963	+	0.000138448	0.03131	-33.0347
chr5	28077873	28077873	-	0.000170205	0.0348671	-33.0154
chr10	132869838	132869838	-	4.9463e-06	0.00554026	-33.0123
chr3	98594386	98594386	-	0.000108277	0.0277584	-32.9741
chr1	202660877	202660877	+	6.11104e-05	0.0208666	-32.9689
chr16	2236936	2236936	+	2.5493e-05	0.0131294	-32.962
chr6	39896955	39896955	-	0.000124217	0.0297357	-32.9401
chr10	784619	784619	+	0.000187817	0.0364556	-32.9004
chr17	78359341	78359341	-	0.000187817	0.0364556	-32.9004
chr20	61251959	61251959	-	7.5141e-07	0.00185213	-32.8997
chr2	210068111	210068111	+	1.65666e-05	0.0106571	-32.8704
chr17	2725074	2725074	-	0.000354934	0.0496428	-32.8552
chr3	153923603	153923603	-	5.82469e-05	0.0203533	-32.8488
chr19	45671145	45671145	+	0.000292357	0.0451227	-32.7893
chr17	2828572	2828572	+	3.6616e-10	9.63802e-06	-32.7869
chr19	56567763	56567763	+	0.00020114	0.0376478	-32.7697
chr2	1425518	1425518	-	4.53705e-06	0.0052496	-32.7473
chr6	39228514	39228514	+	2.06809e-08	0.000182779	-32.7457
chr9	76188663	76188663	-	0.000317109	0.046935	-32.7189
chr8	103499956	103499956	-	7.08571e-06	0.00669745	-32.6953
chr2	46916879	46916879	+	1.58754e-05	0.0104107	-32.6465
chr11	76206408	76206408	+	8.93823e-05	0.025175	-32.622
chr13	43902384	43902384	-	0.000309215	0.0463711	-32.6154
chr11	84307612	84307612	+	0.000186364	0.0363341	-32.5785
chr8	103499941	103499941	-	6.43836e-06	0.0063534	-32.5784
chr10	22252514	22252514	-	7.49023e-05	0.0230455	-32.5742
chr11	30585435	30585435	-	0.000215826	0.0391321	-32.5
chr11	30585475	30585475	-	0.000215826	0.0391321	-32.5
chr11	30585477	30585477	-	0.000215826	0.0391321	-32.5
chr19	1266068	1266068	-	2.8753e-05	0.0140357	-32.5
chr20	46307580	46307580	+	0.000143868	0.0318815	-32.4561
chr10	120128130	120128130	+	0.000235055	0.0405885	-32.4544
chr4	850587	850587	-	1.93275e-05	0.0113967	-32.4324
chr16	2236888	2236888	+	3.98102e-05	0.0168129	-32.4176
chr3	86956655	86956655	-	0.00030394	0.0459359	-32.3912
chr2	64899621	64899621	-	0.000222262	0.039601	-32.3871
chr1	186466708	186466708	-	0.000340546	0.0486729	-32.3754
chr20	46174642	46174642	-	0.000319633	0.0470706	-32.3654
chr20	60056040	60056040	+	5.08213e-05	0.0188873	-32.3649
chr8	103499959	103499959	-	7.76662e-06	0.00705468	-32.3543
chr7	156397351	156397351	-	2.09722e-06	0.00339023	-32.3457
chr9	134872702	134872702	-	0.000194121	0.0370282	-32.3276
chr2	68319425	68319425	-	0.000152653	0.032904	-32.3273
chr2	187090033	187090033	+	5.27143e-05	0.019225	-32.2917
chr19	35544954	35544954	-	2.6484e-05	0.0133446	-32.2464
chr12	4272702	4272702	-	0.000267267	0.0431364	-32.2216
chr14	74239710	74239710	-	0.0002477	0.0416082	-32.1895
chr11	74731324	74731324	-	1.55659e-05	0.0103104	-32.1538
chr14	100844962	100844962	+	2.75244e-05	0.0136673	-32.1188
chr3	49687420	49687420	+	2.86719e-05	0.0140154	-32.1088
chr5	157575493	157575493	-	3.62242e-06	0.00464133	-32.1077
chr1	69663782	69663782	+	3.19955e-05	0.0149345	-32.0886
chr2	52111180	52111180	+	5.8151e-05	0.0203343	-32
chr7	131917042	131917042	+	0.000299752	0.0456626	-31.9757
chrX	150682263	150682263	+	0.000338092	0.0485343	-31.9712
chr7	122316891	122316891	-	1.56103e-06	0.00280371	-31.9627
chr20	61687429	61687429	+	4.21418e-06	0.00504579	-31.9346
chr5	66388714	66388714	+	9.11143e-05	0.0253964	-31.9319
chr2	153872310	153872310	-	0.000278206	0.0441219	-31.9298
chr14	92342602	92342602	+	0.000119761	0.0291531	-31.8519
chr12	106112434	106112434	-	0.000299043	0.0456412	-31.828
chr1	40316607	40316607	+	3.78459e-06	0.00477781	-31.8182
chr11	26266555	26266555	-	0.000204891	0.0381022	-31.8182
chr3	123290478	123290478	-	0.000168802	0.0347065	-31.8182
chr7	100221114	100221114	+	9.24962e-07	0.00207896	-31.8182
chr9	137247848	137247848	-	1.47812e-05	0.0100377	-31.8182
chr12	132443283	132443283	-	6.60512e-05	0.0217053	-31.7647
chr6	122996295	122996295	+	0.000323323	0.0474352	-31.746
chr10	22252528	22252528	-	0.000118689	0.0290322	-31.7361
chr7	71284299	71284299	+	1.39171e-05	0.00967589	-31.7213
chr10	72087516	72087516	-	0.000286216	0.0447512	-31.6725
chr19	45782344	45782344	-	2.48981e-05	0.0130336	-31.6667
chr10	133025084	133025084	+	0.000103604	0.0271407	-31.6553
chr10	48724201	48724201	-	4.60489e-06	0.00529501	-31.6394
chr12	51169393	51169393	+	1.20567e-06	0.00240378	-31.5789
chr6	99436470	99436470	+	5.9078e-07	0.00161838	-31.5789
chr19	43475015	43475015	-	0.000238653	0.0408633	-31.5412
chr12	122079390	122079390	+	0.00019273	0.0369228	-31.5152
chr20	45469935	45469935	-	7.45345e-05	0.0230264	-31.5152
chr21	41766527	41766527	+	2.79547e-07	0.00099029	-31.5094
chr17	79804297	79804297	-	4.69404e-05	0.0182732	-31.4886
chr9	136050891	136050891	+	0.00016123	0.0338921	-31.4484
chr2	3453326	3453326	-	0.000159458	0.0336802	-31.4286
chr19	3314243	3314243	+	6.28841e-06	0.00627705	-31.3725
chr1	166166486	166166486	-	4.04979e-05	0.0169496	-31.335
chr7	150977697	150977697	+	5.31605e-05	0.0193005	-31.3297
chr19	47812117	47812117	+	2.84429e-05	0.0139468	-31.3269
chr6	163862238	163862238	+	6.89738e-05	0.0221921	-31.3002
chr19	10290590	10290590	-	8.49664e-06	0.00736421	-31.2945
chr10	11472	11472	+	0.000122684	0.029538	-31.2941
chr16	833555	833555	+	7.19062e-05	0.0226839	-31.2598
chr16	10839478	10839478	+	7.44479e-05	0.0230189	-31.25
chr6	141230764	141230764	-	7.44479e-05	0.0230189	-31.25
chr6	170291313	170291313	+	0.000322956	0.0473952	-31.25
chr5	150297868	150297868	+	0.000239207	0.0409007	-31.247
chr1	50430691	50430691	+	0.000197493	0.0372471	-31.2329
chr5	45891006	45891006	+	7.29579e-06	0.00681095	-31.2169
chr12	20368788	20368788	+	7.91025e-05	0.0237488	-31.2077
chr2	177392658	177392658	-	0.00030039	0.0456813	-31.2016
chr8	103499943	103499943	-	1.76418e-05	0.0109938	-31.1828
chr1	69663770	69663770	+	0.000193596	0.0369902	-31.1304
chr16	68356553	68356553	-	0.000193596	0.0369902	-31.1304
chr8	111040956	111040956	-	0.000317787	0.0469813	-31.1111
chr7	57771113	57771113	-	0.000249111	0.0417187	-31.0884
chr17	1908582	1908582	-	1.20218e-05	0.00893	-31.044
chr19	11423425	11423425	+	1.7859e-07	0.000761402	-31.0345
chr7	32428281	32428281	+	1.98404e-06	0.00328449	-30.9488
chr20	63295066	63295066	-	3.58151e-05	0.0158296	-30.9365
chr16	4476444	4476444	+	7.14138e-11	2.54319e-06	-30.9091
chr2	66956401	66956401	-	0.000227514	0.0400478	-30.9091
chr19	12161469	12161469	-	4.55151e-05	0.0179598	-30.9036
chr17	68600108	68600108	-	2.87572e-05	0.0140357	-30.8687
chr19	17842071	17842071	-	0.000233666	0.040484	-30.8219
chr15	94584999	94584999	-	5.36939e-05	0.0194243	-30.7971
chr1	145722845	145722845	+	0.000170078	0.034865	-30.7951
chr2	115161240	115161240	+	0.000103564	0.0271362	-30.7759
chr3	87027827	87027827	+	1.04203e-05	0.00826212	-30.7639
chr2	157751455	157751455	+	8.50804e-05	0.0245056	-30.6306
chr10	81875931	81875931	-	3.85836e-05	0.0165196	-30.6211
chr5	142601102	142601102	-	0.000359233	0.0499746	-30.5728
chr2	209454108	209454108	-	8.83545e-06	0.00751541	-30.5556
chr1	229147043	229147043	-	0.000226003	0.0399656	-30.5481
chr5	159105067	159105067	-	6.46204e-05	0.0215427	-30.5442
chr7	37265971	37265971	-	0.000219895	0.0394078	-30.5376
chr4	912344	912344	-	2.01743e-05	0.0116542	-30.5338
chr10	77637036	77637036	-	0.000236676	0.0407059	-30.5198
chr16	12526342	12526342	+	0.000217361	0.039205	-30.5031
chr5	37952543	37952543	-	3.05558e-05	0.0145201	-30.5027
chr19	13012082	13012082	-	7.20211e-05	0.0226839	-30.4555
chr14	53956910	53956910	-	2.60189e-05	0.0132517	-30.4511
chr10	110644453	110644453	-	0.000111766	0.0282403	-30.4442
chr5	37952545	37952545	-	1.7256e-05	0.010896	-30.4419
chr8	26507875	26507875	+	3.99684e-06	0.00491044	-30.4348
chr19	53270231	53270231	-	7.64501e-05	0.0233282	-30.4315
chr9	91810656	91810656	-	0.000325653	0.0476058	-30.4304
chr2	220450087	220450087	-	1.59886e-05	0.0104357	-30.3828
chr1	235649438	235649438	-	7.83691e-05	0.023628	-30.3636
chr10	77637042	77637042	-	0.000146822	0.0322342	-30.3245
chr2	164946349	164946349	+	5.20543e-08	0.000350155	-30.303
chr3	156106843	156106843	+	0.000298947	0.0456412	-30.2817
chr1	155062044	155062044	+	0.000325635	0.0476058	-30.2649
chr18	9991741	9991741	-	0.000145786	0.0321095	-30.2465
chr1	197916135	197916135	+	1.29143e-06	0.00247365	-30.2326
chr20	46210375	46210375	-	1.08999e-05	0.00846029	-30.2326
chr7	4137318	4137318	+	6.33843e-06	0.00630619	-30.2142
chr7	30915780	30915780	-	0.000187722	0.0364489	-30.188
chr19	55453198	55453198	-	3.54422e-06	0.00459371	-30.1825
chr1	196878121	196878121	+	0.00020115	0.0376478	-30.1622
chr10	61494004	61494004	+	1.24365e-08	0.000124448	-30.137
chr7	146116680	146116680	-	5.61236e-06	0.00590399	-30.1235
chr8	103499945	103499945	-	3.4028e-05	0.0154602	-30.1075
chr10	119206652	119206652	-	0.000231532	0.0402568	-30.0855
chr10	18140460	18140460	+	0.000178316	0.0355074	-30.0664
chr12	57238747	57238747	-	5.53375e-05	0.0197983	-30.045
chr1	40316595	40316595	+	0.000220601	0.0394516	-30.0207
chr18	61554276	61554276	-	0.000115284	0.0286553	-29.9822
chr10	79089397	79089397	-	0.000240089	0.0409959	-29.9379
chrX	26557928	26557928	+	0.000348085	0.0492501	-29.9242
chr9	96521195	96521195	-	0.00013197	0.0305745	-29.9038
chr17	72371132	72371132	-	0.000240689	0.0410636	-29.8485
chr16	88430677	88430677	-	9.77211e-05	0.0262704	-29.8381
chr5	76819768	76819768	+	0.000177203	0.0354233	-29.8295
chr16	980564	980564	-	6.42389e-05	0.0214849	-29.7956
chr8	103499968	103499968	-	3.71511e-05	0.0161691	-29.7872
chr14	94875991	94875991	+	6.06842e-06	0.00615385	-29.7702
chr16	1025212	1025212	-	0.000253018	0.0420299	-29.7573
chr8	124009998	124009998	-	0.000191541	0.0368127	-29.7557
chr2	81985265	81985265	+	0.000241832	0.0411303	-29.7551
chr17	78359426	78359426	+	0.000329376	0.0478707	-29.741
chr5	1746886	1746886	-	0.000103204	0.0270946	-29.741
chr5	17202875	17202875	+	0.0002138	0.0389392	-29.7358
chr9	37378810	37378810	-	5.29673e-08	0.000354327	-29.7297
chr9	101738298	101738298	+	8.40143e-05	0.0243923	-29.6668
chr5	9566721	9566721	-	0.000143463	0.0318318	-29.6552
chr1	18640283	18640283	+	2.20342e-07	0.000863406	-29.6296
chrX	50144806	50144806	+	7.20089e-06	0.0067536	-29.6296
chr17	48996074	48996074	+	7.1097e-05	0.0225371	-29.6106
chr21	31558896	31558896	+	0.000201139	0.0376478	-29.5853
chr9	135517604	135517604	-	4.36916e-05	0.0176635	-29.5752
chr6	53725645	53725645	+	9.58594e-05	0.0260851	-29.5588
chr7	151009673	151009673	-	0.000248592	0.0416605	-29.5489
chr6	33162001	33162001	+	2.44325e-05	0.0129015	-29.5246
chr2	176123002	176123002	-	2.07747e-05	0.011854	-29.4928
chr5	10563607	10563607	-	1.04538e-05	0.00826212	-29.4872
chr1	204072527	204072527	-	5.44512e-05	0.019587	-29.4835
chr7	156397353	156397353	-	0.000109736	0.0279454	-29.477
chr3	197338431	197338431	-	7.61305e-05	0.0232718	-29.4671
chr8	64920321	64920321	+	4.07277e-05	0.0170281	-29.4671
chr11	76719332	76719332	-	3.4098e-05	0.0154804	-29.4643
chr9	97221889	97221889	+	0.000350991	0.0494207	-29.4563
chr12	20368786	20368786	+	0.000174133	0.0352284	-29.4444
chr15	77944563	77944563	+	0.000149834	0.0326374	-29.443
chr19	1402227	1402227	-	2.57685e-05	0.0131871	-29.4118
chr2	191921735	191921735	-	0.000256774	0.0423574	-29.3546
chr14	21092487	21092487	+	3.15915e-05	0.0148261	-29.3519
chr7	156440675	156440675	-	6.52336e-05	0.0216297	-29.304
chr16	71860387	71860387	-	1.35935e-05	0.00954151	-29.2857
chr11	76206422	76206422	+	0.000271388	0.0434724	-29.2806
chr22	42662422	42662422	-	2.54019e-05	0.0131294	-29.2683
chr13	26084120	26084120	+	3.19905e-05	0.0149345	-29.2449
chr12	132330223	132330223	+	0.00012712	0.0300423	-29.2282
chr10	116488914	116488914	-	3.96421e-05	0.016782	-29.1683
chr1	197916150	197916150	+	1.16124e-06	0.00236707	-29.1667
chr10	110644448	110644448	-	0.000289833	0.0449783	-29.1667
chr6	63779241	63779241	-	1.7305e-05	0.010896	-29.1667
chr12	50057748	50057748	+	5.65905e-05	0.0200234	-29.1569
chr21	36542522	36542522	+	4.51934e-05	0.0178709	-29.1444
chr10	77636997	77636997	-	0.000179862	0.0356547	-29.1075
chr20	56925275	56925275	-	1.16726e-06	0.00237135	-29.0157
chr11	19860035	19860035	+	0.000156203	0.0333029	-28.9562
chr6	20530998	20530998	+	0.000324008	0.0475041	-28.9449
chrX	56928584	56928584	+	1.59683e-05	0.0104286	-28.8889
chr13	39296876	39296876	-	0.000263618	0.0428912	-28.8793
chr9	8858698	8858698	-	8.02784e-05	0.0238766	-28.8462
chr2	209917895	209917895	-	2.04688e-06	0.00334297	-28.8421
chr10	77636991	77636991	-	0.000114877	0.0286256	-28.806
chr10	22252505	22252505	-	0.000321674	0.0472792	-28.8043
chr7	150221094	150221094	-	6.05312e-05	0.020792	-28.8034
chr2	216694589	216694589	+	0.000316555	0.0468966	-28.7965
chr16	51152464	51152464	-	0.00022899	0.0401161	-28.7879
chr6	118651138	118651138	+	0.000329194	0.0478557	-28.7879
chr7	168145	168145	+	0.000177588	0.0354634	-28.7879
chr4	1010426	1010426	-	4.72907e-05	0.0183187	-28.7869
chr7	158485005	158485005	-	7.98063e-05	0.0238175	-28.7638
chr17	42562566	42562566	-	7.49127e-05	0.0230455	-28.7508
chr5	157575475	157575475	-	2.51293e-05	0.013099	-28.7395
chr10	80266241	80266241	-	0.000235738	0.0406369	-28.733
chr13	24541965	24541965	-	1.61489e-05	0.010508	-28.6847
chr19	46487585	46487585	+	0.000173789	0.0352151	-28.6841
chr3	86956658	86956658	-	0.000284863	0.0446607	-28.6809
chr19	51200970	51200970	+	0.000298265	0.0455757	-28.6114
chr17	72915349	72915349	-	4.95129e-05	0.0186504	-28.5831
chr11	76206415	76206415	+	0.000331089	0.0480045	-28.5714
chr12	42530891	42530891	-	0.00024773	0.0416082	-28.5714
chr13	22927160	22927160	+	1.34103e-05	0.00949268	-28.5714
chr2	237374503	237374503	-	0.000189431	0.0366078	-28.5714
chr20	44609798	44609798	-	5.87388e-07	0.00161273	-28.5714
chr22	34153787	34153787	-	1.14449e-05	0.00872091	-28.5714
chr3	109391401	109391401	+	4.26423e-05	0.0174904	-28.5714
chr5	157575478	157575478	-	1.69274e-05	0.0108035	-28.5714
chrX	143757483	143757483	-	8.95782e-05	0.0251781	-28.5714
chr11	76719541	76719541	+	1.15042e-06	0.00235678	-28.5345
chr17	42562562	42562562	-	9.42837e-05	0.0258842	-28.5093
chr14	100779736	100779736	+	8.16876e-06	0.00721957	-28.502
chr8	136221149	136221149	+	0.000302752	0.0458715	-28.4524
chr16	88325286	88325286	+	0.000257018	0.0423633	-28.4107
chr3	72571872	72571872	-	7.22833e-05	0.0227505	-28.39
chr15	53743932	53743932	-	0.000155526	0.0332237	-28.3784
chr18	11751733	11751733	-	0.000124562	0.0297772	-28.3644
chr6	153133520	153133520	+	0.000299118	0.0456412	-28.3508
chr6	75729267	75729267	-	1.8763e-05	0.0112776	-28.3427
chr19	37681156	37681156	+	0.000343152	0.0488876	-28.3077
chr9	114773433	114773433	-	0.000130441	0.0303788	-28.254
chr19	45429010	45429010	+	0.000326678	0.0477019	-28.2051
chr3	181926128	181926128	+	2.79878e-06	0.00395596	-28.2051
chr6	57089968	57089968	+	0.000271097	0.0434361	-28.1834
chr9	107424752	107424752	-	0.00011754	0.0288738	-28.1722
chr3	6861271	6861271	-	8.85272e-05	0.0250092	-28.0861
chr2	144422558	144422558	-	0.000258175	0.0424096	-28.0835
chr12	54369603	54369603	+	0.000213437	0.0389084	-28.0702
chrX	139008522	139008522	-	9.61782e-05	0.0261223	-28.0612
chr14	95876749	95876749	+	0.000167705	0.0345926	-28.0519
chr1	175505400	175505400	-	2.73021e-06	0.00391678	-28
chr3	182088797	182088797	-	0.000119704	0.0291531	-28
chr7	149854708	149854708	-	1.00505e-05	0.00812904	-28
chr16	2236883	2236883	+	0.000245009	0.0414122	-27.9915
chr19	1234652	1234652	-	0.000139413	0.031376	-27.972
chr16	60547842	60547842	-	4.07874e-05	0.0170413	-27.9625
chr14	101635215	101635215	-	0.000318343	0.0470122	-27.9487
chr10	2773155	2773155	-	0.000179235	0.0356005	-27.9461
chr5	147454251	147454251	+	8.04332e-05	0.0238942	-27.9357
chr9	36819172	36819172	+	6.9217e-05	0.0222133	-27.93
chr17	50129582	50129582	+	0.000321881	0.0472923	-27.8924
chr5	115961648	115961648	-	0.000302103	0.0458373	-27.8867
chr6	32096787	32096787	-	4.95088e-05	0.0186504	-27.8841
chr5	523980	523980	+	7.03537e-06	0.0066707	-27.8632
chr16	30095660	30095660	-	3.01587e-05	0.0144163	-27.857
chr16	981922	981922	-	0.000146927	0.0322342	-27.845
chr3	19567958	19567958	-	7.316e-06	0.00682456	-27.8234
chr8	141670048	141670048	-	7.91345e-06	0.00711114	-27.8039
chr8	66986605	66986605	-	3.43832e-05	0.0155434	-27.7916
chr3	193164792	193164792	-	7.64733e-06	0.00697773	-27.7778
chr1	2353740	2353740	-	0.000193381	0.0369901	-27.7188
chr17	82509162	82509162	-	0.000193381	0.0369901	-27.7188
chr19	56090801	56090801	-	0.000212489	0.0388059	-27.7128
chr22	49726956	49726956	-	1.37872e-05	0.00962171	-27.6596
chr9	132751121	132751121	+	0.000259271	0.0425146	-27.6515
chr8	68044552	68044552	+	0.000259271	0.0425146	-27.6515
chr6	34889266	34889266	+	2.3082e-06	0.0035969	-27.619
chr19	57727412	57727412	+	8.50848e-05	0.0245056	-27.5908
chr6	127518786	127518786	-	0.000234236	0.0405171	-27.5884
chr7	1331280	1331280	+	3.29572e-06	0.00439965	-27.5862
chr7	91797549	91797549	+	1.72646e-07	0.00074797	-27.5862
chr10	36217252	36217252	-	0.000304018	0.0459378	-27.5629
chr15	88257107	88257107	+	0.00015982	0.0337128	-27.5214
chr1	108746776	108746776	+	6.21575e-07	0.00167246	-27.5195
chr8	58318563	58318563	-	9.22953e-05	0.0256077	-27.5129
chr1	167439228	167439228	-	5.47914e-05	0.0196685	-27.4876
chr14	86217691	86217691	+	2.44605e-05	0.0129068	-27.4754
chr8	142083706	142083706	+	0.000357097	0.0498433	-27.4704
chr6	105608858	105608858	-	4.19653e-05	0.0173066	-27.4631
chr1	30908129	30908129	+	4.30206e-05	0.0175503	-27.4536
chr18	5890759	5890759	+	0.000123426	0.0296402	-27.451
chr7	125340100	125340100	-	8.73426e-06	0.00746908	-27.3973
chr18	78547286	78547286	+	0.000340462	0.0486729	-27.3596
chr17	68155055	68155055	+	0.00031274	0.0466469	-27.3467
chr12	53181273	53181273	-	2.58943e-06	0.00382354	-27.321
chr16	86595731	86595731	+	3.10474e-07	0.00106494	-27.321
chr6	149954851	149954851	-	0.000102875	0.0270353	-27.2989
chr7	122335375	122335375	-	0.000289418	0.04495	-27.2941
chr1	120724405	120724405	-	6.10556e-05	0.0208614	-27.2727
chr1	229088201	229088201	+	3.42193e-06	0.00448807	-27.2727
chr20	46545962	46545962	+	5.16248e-06	0.00568252	-27.2727
chr20	62654187	62654187	+	3.91851e-06	0.00488124	-27.2727
chr4	122922211	122922211	-	1.05892e-05	0.00829475	-27.2727
chr12	49539409	49539409	+	9.34186e-05	0.0257717	-27.2683
chr17	10572546	10572546	+	0.000327237	0.0477524	-27.2222
chrX	120309175	120309175	-	0.000199721	0.0374983	-27.1895
chr5	139709867	139709867	-	0.000109008	0.027828	-27.1857
chr1	197916186	197916186	+	3.57141e-06	0.00461012	-27.0833
chr2	72916790	72916790	-	5.26811e-05	0.019225	-27.0833
chr9	117641989	117641989	+	4.56812e-05	0.0179874	-27.0549
chr3	75670003	75670003	+	0.000227907	0.0400796	-27.033
chr22	47135852	47135852	+	2.04937e-05	0.0117828	-27.027
chr15	53743930	53743930	-	0.000192644	0.0369132	-27.0115
chr16	89323078	89323078	-	4.00013e-05	0.0168583	-26.9841
chr9	109780345	109780345	+	3.85326e-05	0.0165054	-26.9367
chr1	196878177	196878177	-	5.58807e-05	0.0198723	-26.9345
chr12	132711337	132711337	-	0.000144665	0.0320046	-26.8779
chr3	15163091	15163091	-	0.000117459	0.028863	-26.8634
chr12	48221357	48221357	-	3.28293e-05	0.0151659	-26.8293
chr12	53975595	53975595	+	0.000156919	0.0333918	-26.8031
chr19	30226571	30226571	+	3.29703e-05	0.0152058	-26.7943
chr17	58897196	58897196	+	0.000299927	0.0456626	-26.7812
chr10	124355875	124355875	+	0.000269184	0.0433072	-26.776
chr2	196051543	196051543	-	0.000175543	0.0353298	-26.7692
chr14	106198251	106198251	+	0.000109073	0.0278387	-26.7684
chr14	77140851	77140851	-	3.17736e-06	0.00430333	-26.7649
chr12	117155480	117155480	+	6.8744e-05	0.0221413	-26.7283
chr13	18944452	18944452	-	2.74118e-05	0.01365	-26.7213
chr22	23525738	23525738	-	0.000334559	0.0482936	-26.673
chr11	48225626	48225626	-	0.000214095	0.0389597	-26.6667
chr16	88541819	88541819	+	1.84384e-05	0.0111765	-26.6667
chr20	29750707	29750707	-	2.70494e-05	0.0135337	-26.6667
chr6	68009377	68009377	-	0.00028563	0.0447037	-26.6667
chr20	37426230	37426230	-	0.000130043	0.030327	-26.6378
chr5	176544564	176544564	+	0.000224756	0.0398589	-26.6302
chr12	50057752	50057752	+	0.000250099	0.0417787	-26.5537
chr3	12306881	12306881	-	4.38843e-05	0.017691	-26.5517
chr9	137053402	137053402	-	7.81573e-06	0.00706747	-26.5505
chr12	130590916	130590916	+	0.000283212	0.0444998	-26.5356
chr16	86497732	86497732	-	1.93593e-05	0.011401	-26.5306
chr1	168169306	168169306	-	0.000137965	0.0312919	-26.5085
chr15	92394410	92394410	-	1.84451e-05	0.0111765	-26.506
chr8	118952364	118952364	+	9.84522e-07	0.00214787	-26.4993
chr9	74158266	74158266	-	1.58037e-06	0.00282649	-26.4881
chr13	30527043	30527043	-	0.000339724	0.0486285	-26.4706
chr3	130030463	130030463	+	4.97303e-06	0.00554456	-26.4706
chr8	104633215	104633215	-	4.35559e-05	0.0176145	-26.4706
chr10	133786348	133786348	-	2.28411e-05	0.0125163	-26.4657
chr8	103499954	103499954	-	0.000289011	0.0449271	-26.461
chr7	152924972	152924972	+	6.04487e-05	0.0207695	-26.4286
chr8	64373671	64373671	+	0.000132089	0.0305745	-26.4214
chr1	1890555	1890555	-	4.61233e-05	0.0180708	-26.4151
chr16	88539871	88539871	+	7.42561e-07	0.00184242	-26.4151
chr8	7221785	7221785	-	0.000220623	0.0394516	-26.3921
chr22	49967025	49967025	+	2.91258e-06	0.00406288	-26.3539
chr16	89576391	89576391	-	0.0003295	0.0478831	-26.3531
chr12	111405092	111405092	+	4.73445e-05	0.018322	-26.3509
chr10	130740309	130740309	+	0.000342723	0.0488777	-26.3198
chr1	167455762	167455762	+	7.2247e-06	0.00676534	-26.3158
chr10	84614545	84614545	+	6.53673e-05	0.0216297	-26.3158
chr12	111383540	111383540	-	8.77305e-05	0.024877	-26.3158
chr2	100007601	100007601	+	2.18232e-05	0.0121777	-26.3158
chr5	142570651	142570651	+	0.000118809	0.0290498	-26.3158
chr6	9338033	9338033	-	4.91185e-05	0.0186078	-26.3158
chr5	181178799	181178799	+	0.000124724	0.0297919	-26.3095
chr12	131121154	131121154	-	2.06223e-05	0.0118042	-26.2745
chr20	46174646	46174646	+	8.22972e-06	0.00725193	-26.256
chr6	149954862	149954862	-	0.000173507	0.0351961	-26.2487
chr14	105086854	105086854	+	0.000112459	0.0283091	-26.2363
chr3	71620891	71620891	-	3.5154e-05	0.015704	-26.2296
chr6	27276545	27276545	+	0.000291121	0.0450491	-26.2238
chr5	148654384	148654384	-	0.000299127	0.0456412	-26.1905
chr12	84910768	84910768	-	7.77254e-06	0.00705476	-26.1791
chr6	39228495	39228495	+	2.17493e-05	0.0121636	-26.1789
chr13	36367101	36367101	+	2.25087e-05	0.0124001	-26.1767
chr1	179575666	179575666	+	0.000113111	0.0284098	-26.1727
chr1	108746773	108746773	+	3.20994e-06	0.00433292	-26.1301
chr12	77654027	77654027	+	0.000171886	0.0350196	-26.1247
chr11	76206418	76206418	+	3.73345e-05	0.0162025	-26.087
chr11	84317014	84317014	-	2.63273e-06	0.00386392	-26.087
chr3	12174585	12174585	-	2.35693e-05	0.0126948	-26.087
chr5	141031232	141031232	+	3.39069e-06	0.00448212	-26.087
chr2	10549817	10549817	-	6.31263e-05	0.0212784	-26.0769
chr12	50057694	50057694	+	0.000261462	0.0427119	-26.0606
chr7	29194938	29194938	-	0.000131022	0.030473	-26.0417
chr3	38347457	38347457	+	0.000146449	0.0321992	-26.0358
chr3	182259744	182259744	+	0.000319282	0.0470678	-25.9857
chr8	140532367	140532367	-	8.77901e-05	0.0248813	-25.9808
chr14	99603229	99603229	+	0.000238344	0.0408419	-25.9737
chr14	69903158	69903158	+	0.000205247	0.0381216	-25.9394
chr15	82613858	82613858	+	1.22139e-05	0.00900588	-25.9259
chr14	35534621	35534621	-	3.78717e-08	0.000279606	-25.9196
chr16	86343339	86343339	-	1.04953e-05	0.00827746	-25.9091
chr7	32428283	32428283	+	0.000233332	0.0404514	-25.9064
chr2	161239057	161239057	-	5.64409e-05	0.0199789	-25.8621
chr16	981914	981914	-	0.00026474	0.0429749	-25.8605
chr12	70429448	70429448	+	0.000273215	0.0436714	-25.8297
chr1	201399815	201399815	-	4.66162e-05	0.0181958	-25.8122
chr10	133213687	133213687	+	5.42158e-07	0.00155926	-25.8065
chr16	31537674	31537674	-	1.50033e-06	0.00271948	-25.8065
chr19	48747210	48747210	-	4.86135e-05	0.0185566	-25.8018
chr8	118952388	118952388	+	4.86691e-05	0.0185603	-25.7851
chr1	171228646	171228646	-	0.00011532	0.0286553	-25.7143
chr14	86217725	86217725	+	2.609e-05	0.0132517	-25.7015
chr5	141393556	141393556	-	3.44185e-05	0.0155443	-25.6969
chr16	90106396	90106396	+	0.000338854	0.0485814	-25.6773
chr7	4883366	4883366	+	0.000306466	0.0461531	-25.6739
chr7	6613576	6613576	-	0.000137771	0.0312739	-25.662
chr12	125683980	125683980	+	0.000191017	0.0367585	-25.641
chr7	99545269	99545269	-	2.6203e-05	0.0132915	-25.6303
chr2	164995071	164995071	-	4.81747e-05	0.0184777	-25.6128
chr19	6767970	6767970	+	0.000173945	0.0352256	-25.5952
chr16	981910	981910	-	0.000267143	0.0431221	-25.5898
chr16	981912	981912	-	0.000267143	0.0431221	-25.5898
chr6	123803119	123803119	-	1.74217e-05	0.0109071	-25.5814
chr6	145491624	145491624	+	8.03508e-06	0.00716417	-25.5814
chr6	8884973	8884973	+	7.02095e-05	0.022377	-25.5357
chr10	118842404	118842404	-	4.3774e-05	0.0176695	-25.5319
chr17	28717834	28717834	+	2.19933e-06	0.00348556	-25.5319
chr19	2599609	2599609	+	3.7543e-05	0.0162424	-25.5319
chr17	1230152	1230152	+	3.79508e-05	0.0163295	-25.4769
chr20	59300668	59300668	+	0.000117397	0.028862	-25.4102
chr10	117553690	117553690	-	2.76476e-06	0.00395227	-25.3968
chr2	46423641	46423641	-	0.000269751	0.0433697	-25.3415
chr11	119728650	119728650	+	0.000178516	0.0355145	-25.3135
chr6	149954883	149954883	-	0.000242678	0.0411939	-25.2874
chr12	34343989	34343989	+	0.000209852	0.0385748	-25.2764
chr4	151409307	151409307	-	0.000139571	0.0313941	-25.2561
chr16	3401576	3401576	-	1.3108e-05	0.0093913	-25.2525
chr4	88457258	88457258	+	0.000215908	0.0391411	-25.2367
chr15	70585473	70585473	+	0.000279314	0.0442722	-25.2287
chr5	157575495	157575495	-	0.00020582	0.0381777	-25.2205
chr5	157575519	157575519	-	0.00020582	0.0381777	-25.2205
chr14	29524055	29524055	-	6.33226e-05	0.0213095	-25.2137
chr2	97093724	97093724	+	2.42753e-05	0.0128746	-25.213
chr7	105615993	105615993	+	2.42753e-05	0.0128746	-25.213
chr1	192857073	192857073	+	0.00030501	0.0460255	-25.1917
chr17	21464132	21464132	+	0.000161987	0.0339459	-25.1861
chr1	203396423	203396423	-	2.62977e-05	0.013298	-25.1526
chr5	157575530	157575530	-	0.000128298	0.0301151	-25.1323
chr1	159205324	159205324	-	0.000273018	0.0436572	-25.1111
chr7	100477747	100477747	-	4.22898e-05	0.0174048	-25.1104
chr16	85481980	85481980	-	5.34142e-05	0.0193588	-25.0588
chr5	157575510	157575510	-	0.000243059	0.0412414	-25.0483
chr1	226210388	226210388	+	7.98556e-05	0.0238175	-25
chr10	3959145	3959145	+	9.88834e-05	0.0264136	-25
chr10	6580540	6580540	-	5.10341e-05	0.0189257	-25
chr10	97056579	97056579	-	1.87995e-05	0.0112854	-25
chr13	37870085	37870085	+	8.13115e-06	0.00719683	-25
chr15	78810684	78810684	-	6.27551e-06	0.00626934	-25
chr15	98549849	98549849	-	6.95327e-05	0.0222717	-25
chr17	77373089	77373089	-	0.000119252	0.0290993	-25
chr18	8706542	8706542	-	1.51094e-05	0.0101637	-25
chr3	127660866	127660866	-	1.18181e-05	0.00886038	-25
chr7	150945386	150945386	-	0.000112443	0.0283091	-25
chr14	105528806	105528806	-	1.00796e-05	0.00813634	-24.9673
chr19	11383884	11383884	-	0.000246586	0.0415434	-24.9589
chr5	157575484	157575484	-	0.000113576	0.0284472	-24.9575
chr12	106112513	106112513	-	2.11898e-05	0.0120075	-24.957
chr1	38005071	38005071	-	8.67355e-05	0.0247552	-24.9167
chr14	25253851	25253851	+	0.000256593	0.0423535	-24.8792
chr21	44803011	44803011	-	3.20528e-06	0.00433146	-24.8672
chr17	47847422	47847422	-	0.000313361	0.0466519	-24.8597
chr8	111039535	111039535	-	0.000290643	0.0450362	-24.8208
chr10	133457349	133457349	+	7.3933e-05	0.0229594	-24.7991
chr13	28498744	28498744	-	0.00025592	0.0423263	-24.7845
chr16	82627598	82627598	-	0.000351895	0.049464	-24.7619
chr8	141518565	141518565	+	0.000159734	0.0337005	-24.7395
chr10	133202498	133202498	+	5.06076e-05	0.018864	-24.714
chr8	144060477	144060477	+	0.000318777	0.0470404	-24.6753
chr10	132164358	132164358	-	5.60673e-07	0.00158185	-24.6575
chr19	55353710	55353710	+	0.000174707	0.0352502	-24.6328
chr8	143558451	143558451	-	0.000157718	0.033497	-24.5964
chr8	138063333	138063333	+	0.000341479	0.048752	-24.5829
chr19	35029969	35029969	-	1.36989e-05	0.00958216	-24.5614
chr5	2686580	2686580	-	2.53019e-05	0.0131204	-24.5614
chr3	22372834	22372834	+	0.000196185	0.0371451	-24.5343
chr7	94329130	94329130	-	0.000320718	0.0471959	-24.532
chr8	137115904	137115904	+	3.4226e-07	0.00114496	-24.5283
chr7	150977686	150977686	+	4.55369e-05	0.0179598	-24.4991
chr16	46732356	46732356	-	0.00016692	0.0344836	-24.4987
chr19	13715379	13715379	+	0.000152035	0.0328588	-24.4898
chr12	7618609	7618609	-	3.79296e-05	0.0163268	-24.4898
chr3	75580059	75580059	-	5.09292e-05	0.0189079	-24.4898
chr20	63346696	63346696	+	0.000282887	0.0444834	-24.4685
chr8	138855468	138855468	+	0.000315666	0.0468051	-24.4587
chr1	40316572	40316572	+	6.36969e-05	0.0213701	-24.4444
chr15	70250685	70250685	+	4.18437e-05	0.0172917	-24.4444
chr15	89648446	89648446	+	0.000133317	0.0306709	-24.4444
chrX	56928590	56928590	+	8.50776e-05	0.0245056	-24.4444
chr6	147951339	147951339	-	4.8522e-05	0.0185448	-24.3907
chr1	202650030	202650030	+	7.70396e-05	0.0234667	-24.367
chr9	137114326	137114326	+	2.96738e-05	0.0142577	-24.3665
chr13	22927100	22927100	-	2.20321e-07	0.000863406	-24.359
chr2	152099212	152099212	-	3.35057e-05	0.0153431	-24.3553
chr12	49539238	49539238	-	7.29771e-05	0.0228619	-24.3295
chr9	41953177	41953177	-	0.000101872	0.0268554	-24.3191
chr1	47450011	47450011	+	0.000202212	0.0377664	-24.2755
chr17	70590544	70590544	+	8.55968e-05	0.0245749	-24.269
chr17	58157103	58157103	-	1.10485e-05	0.00852653	-24.2334
chr10	116610153	116610153	-	0.000189458	0.0366078	-24.2105
chr7	462694	462694	-	4.31256e-05	0.0175503	-24.1834
chr5	66388712	66388712	+	0.000185954	0.0362978	-24.1502
chr2	182378067	182378067	+	0.00015099	0.0327478	-24.1379
chr3	6861220	6861220	+	2.00188e-06	0.00328886	-24.1379
chr8	118952371	118952371	+	9.66023e-06	0.00790852	-24.127
chr6	50714989	50714989	-	0.000137356	0.0312205	-24.1209
chr7	4883507	4883507	+	0.000179367	0.0356005	-24.0909
chr6	105608860	105608860	-	0.000196508	0.0371771	-24.0148
chr9	135788603	135788603	-	0.000227123	0.040038	-23.9498
chr3	126984174	126984174	+	4.13518e-07	0.00132049	-23.9437
chr5	112387170	112387170	-	2.80657e-05	0.013841	-23.9437
chr8	142451020	142451020	+	8.19144e-05	0.0240954	-23.9149
chr7	158133844	158133844	+	8.1842e-05	0.0240954	-23.9041
chr15	20358823	20358823	-	1.28975e-06	0.00247365	-23.8964
chr1	93879175	93879175	-	5.71273e-06	0.00595269	-23.8806
chr13	22927141	22927141	+	7.34778e-05	0.0229004	-23.8095
chrX	9940006	9940006	+	7.34778e-05	0.0229004	-23.8095
chr21	41899040	41899040	+	0.000251451	0.0418754	-23.7759
chr15	75625709	75625709	-	0.00013366	0.0306974	-23.7624
chr1	53444956	53444956	-	0.000289295	0.0449483	-23.7578
chr4	151409314	151409314	-	0.000344116	0.0489496	-23.7516
chr2	25042634	25042634	+	4.80641e-06	0.00546445	-23.75
chr10	8869032	8869032	+	6.47675e-05	0.021562	-23.7367
chr12	9240290	9240290	-	4.52705e-05	0.0178896	-23.7288
chr16	88439207	88439207	-	8.87095e-06	0.00752668	-23.7288
chr17	21413178	21413178	-	3.44736e-06	0.0045028	-23.7288
chr16	1447750	1447750	-	9.43608e-05	0.0258842	-23.6995
chr12	108129540	108129540	+	4.20998e-06	0.00504579	-23.6842
chr14	105528808	105528808	-	8.17421e-05	0.024093	-23.6364
chr2	73269022	73269022	+	0.000100569	0.0266804	-23.6334
chr1	156677153	156677153	+	0.000161846	0.0339391	-23.5992
chr12	34346608	34346608	-	0.000105685	0.0274131	-23.5948
chr17	16916042	16916042	+	7.11163e-06	0.00671671	-23.5589
chr2	19025056	19025056	-	0.000124364	0.0297448	-23.5484
chr15	89378972	89378972	+	0.000254397	0.0421722	-23.5419
chr16	86555639	86555639	-	0.00015134	0.0328041	-23.5348
chr1	159886114	159886114	-	0.000290389	0.0450084	-23.5294
chr10	11478	11478	+	8.10848e-05	0.0239921	-23.5294
chr12	111507298	111507298	+	0.000290389	0.0450084	-23.5294
chr17	76915375	76915375	+	2.53998e-05	0.0131294	-23.5294
chr18	63517555	63517555	-	0.000256331	0.0423306	-23.5294
chr2	233464333	233464333	+	1.32112e-05	0.00941522	-23.5294
chr9	96935486	96935486	-	0.000100772	0.0267107	-23.5294
chrX	19515307	19515307	+	2.80712e-06	0.00395596	-23.5294
chr2	130252154	130252154	-	6.25681e-05	0.0211717	-23.5229
chr7	97936091	97936091	+	0.000237912	0.0408198	-23.4929
chr16	89050958	89050958	+	2.87422e-06	0.00402262	-23.4846
chr9	130445342	130445342	-	0.000217014	0.0392047	-23.4708
chr8	130358097	130358097	+	0.000303061	0.045875	-23.4671
chr1	143904380	143904380	-	0.000113602	0.0284472	-23.4043
chr11	76206411	76206411	+	8.56098e-05	0.0245749	-23.4043
chr20	61454514	61454514	+	3.81983e-05	0.016401	-23.4043
chr19	12413955	12413955	-	2.60478e-05	0.0132517	-23.3766
chr7	158020891	158020891	-	6.78778e-06	0.00653036	-23.3333
chr8	104109157	104109157	+	2.40883e-06	0.00366872	-23.3333
chr8	144332686	144332686	-	9.72136e-05	0.0262064	-23.3333
chr7	101743020	101743020	+	0.000313814	0.0466582	-23.2781
chr17	20110589	20110589	-	1.62562e-05	0.010554	-23.2558
chr21	33071502	33071502	-	0.000127264	0.0300423	-23.2558
chrX	49922631	49922631	-	0.000145718	0.0321095	-23.2558
chr7	120086620	120086620	+	0.000101445	0.0268012	-23.2536
chr17	79613377	79613377	+	0.000214771	0.0390284	-23.2293
chr9	39001247	39001247	+	0.000180643	0.0357368	-23.2137
chr19	45245720	45245720	+	2.46416e-05	0.0129598	-23.209
chr16	3401655	3401655	-	6.07437e-05	0.0208173	-23.1351
chr6	39228470	39228470	+	3.05916e-05	0.0145257	-23.1299
chr17	58157101	58157101	-	7.46713e-05	0.0230353	-23.1032
chr1	226979702	226979702	-	2.57308e-05	0.013185	-23.0769
chr18	78506107	78506107	-	5.0634e-05	0.018864	-23.0769
chr3	165664209	165664209	+	0.000140147	0.0314475	-23.0769
chr4	1721515	1721515	-	0.000261596	0.0427232	-23.0769
chr6	55571588	55571588	-	5.0634e-05	0.018864	-23.0769
chr7	102973651	102973651	+	4.93094e-07	0.00147654	-23.0769
chr7	157817037	157817037	-	1.05956e-05	0.00829475	-23.0769
chr2	127681659	127681659	+	0.000280317	0.0442822	-23.0253
chr8	111758931	111758931	+	0.000321332	0.0472518	-22.979
chr8	106776877	106776877	+	0.000160683	0.0338124	-22.9301
chr14	104545702	104545702	+	0.000282886	0.0444834	-22.9111
chr3	62370610	62370610	+	7.37706e-06	0.00685761	-22.9036
chr19	45455993	45455993	-	0.000139362	0.031376	-22.8956
chr6	73660431	73660431	-	6.63246e-05	0.021734	-22.8873
chr12	3990515	3990515	+	0.000133302	0.0306709	-22.8571
chr16	86568686	86568686	+	0.000119463	0.0291156	-22.8571
chr19	17328893	17328893	+	0.00017868	0.0355251	-22.8571
chr4	7123891	7123891	+	0.000133302	0.0306709	-22.8571
chr4	148444118	148444118	-	8.67352e-05	0.0247552	-22.8571
chr7	158473522	158473522	+	1.78302e-05	0.0110373	-22.8571
chr10	43703129	43703129	-	0.000149388	0.0325911	-22.807
chr15	81134341	81134341	+	0.000172005	0.035032	-22.7743
chr1	2558625	2558625	-	8.97452e-07	0.00206117	-22.7273
chr16	4398464	4398464	-	3.34715e-05	0.0153431	-22.7273
chr17	73394224	73394224	-	1.91785e-05	0.0113631	-22.7273
chr20	43507208	43507208	-	4.22013e-05	0.0173802	-22.7273
chrX	49922579	49922579	-	0.000146916	0.0322342	-22.7273
chrX	49922596	49922596	-	0.000146916	0.0322342	-22.7273
chrX	49922603	49922603	-	0.000146916	0.0322342	-22.7273
chrX	119236606	119236606	+	0.000220727	0.0394516	-22.7273
chr16	29744182	29744182	+	9.37714e-06	0.00777134	-22.7056
chr6	5997010	5997010	+	4.14761e-05	0.0172025	-22.6941
chr20	61252060	61252060	-	7.11058e-05	0.0225371	-22.659
chr3	115658914	115658914	+	0.000158737	0.0336248	-22.6415
chr5	21076114	21076114	-	1.34142e-05	0.00949268	-22.5806
chr7	141338058	141338058	+	6.54445e-05	0.0216297	-22.5806
chr6	54577076	54577076	+	0.000115718	0.0286553	-22.556
chr6	142926600	142926600	-	0.00026769	0.0431849	-22.5397
chr1	27634227	27634227	-	0.000273394	0.0436828	-22.5269
chr12	34344786	34344786	-	7.94726e-05	0.0237777	-22.4754
chr3	10585158	10585158	-	1.99445e-05	0.0115767	-22.4615
chr19	40226255	40226255	+	0.000138815	0.0313329	-22.4597
chr7	91002889	91002889	-	9.86378e-05	0.0263841	-22.4412
chr7	6079373	6079373	-	0.000200673	0.0376415	-22.4286
chr2	148876055	148876055	+	0.000318514	0.0470316	-22.4107
chr14	90815937	90815937	+	7.54372e-05	0.023171	-22.3943
chr14	36655246	36655246	-	0.000103307	0.0271051	-22.3871
chr2	106488144	106488144	+	2.20725e-05	0.0122538	-22.3848
chr15	52112607	52112607	+	6.82106e-05	0.0220416	-22.3527
chr2	73269006	73269006	+	0.000200223	0.0375806	-22.3214
chr11	66278063	66278063	+	4.69503e-05	0.0182732	-22.2956
chr1	45327439	45327439	-	4.13438e-05	0.0171613	-22.2395
chr1	156815077	156815077	+	0.00025884	0.0424875	-22.2297
chr12	48979199	48979199	-	2.30468e-05	0.01257	-22.2222
chr12	108129667	108129667	-	5.35709e-06	0.0057657	-22.2222
chr12	122940232	122940232	-	0.000115606	0.0286553	-22.2222
chr16	2079481	2079481	+	5.76986e-05	0.0202147	-22.2222
chr16	81779672	81779672	-	8.35106e-05	0.0243121	-22.2222
chr17	76531228	76531228	-	0.000245355	0.0414219	-22.2222
chr2	24050027	24050027	-	5.40661e-06	0.00579324	-22.2222
chr5	14960235	14960235	+	9.70304e-05	0.0262064	-22.2222
chr5	59039373	59039373	-	7.34957e-05	0.0229004	-22.2222
chr6	710895	710895	+	4.37658e-05	0.0176695	-22.2222
chr7	84309060	84309060	+	0.000307936	0.0462815	-22.2222
chr8	11126317	11126317	+	0.000114617	0.0285671	-22.2222
chrX	12018636	12018636	+	5.76986e-05	0.0202147	-22.2222
chrX	19515267	19515267	+	0.000125138	0.0298148	-22.2222
chrX	123920989	123920989	+	6.60877e-05	0.0217053	-22.2222
chr9	130445232	130445232	-	6.87532e-06	0.00656167	-22.1723
chr7	2124047	2124047	-	5.39357e-05	0.0194776	-22.1429
chr19	14026113	14026113	-	0.000339231	0.0485972	-22.1212
chr17	63699540	63699540	-	5.61771e-07	0.00158185	-22.1008
chr21	10521670	10521670	-	0.000246033	0.0414814	-22.0979
chr6	34151515	34151515	-	3.93808e-05	0.0167025	-22.0856
chr11	75242124	75242124	-	0.000132677	0.0306275	-22.0791
chr7	379081	379081	-	0.000307968	0.0462815	-22.0621
chr12	109667713	109667713	-	0.000352194	0.0494801	-22.0588
chr12	10722200	10722200	+	1.12166e-05	0.00860112	-22.0443
chr16	4389730	4389730	-	1.35922e-05	0.00954151	-22.0339
chr7	129621886	129621886	-	8.95194e-05	0.0251779	-21.9898
chr1	145957652	145957652	+	0.000156832	0.0333866	-21.9834
chr7	40898433	40898433	-	0.000325666	0.0476058	-21.9734
chr8	111039534	111039534	+	0.000345025	0.049027	-21.9608
chr6	154995029	154995029	+	0.000126379	0.0299749	-21.9512
chr11	75242127	75242127	-	0.000125131	0.0298148	-21.9488
chr5	140146578	140146578	+	2.92573e-05	0.0141645	-21.9178
chr17	48597928	48597928	+	0.000139861	0.0314178	-21.875
chr8	52565764	52565764	-	1.02664e-05	0.00822259	-21.875
chr3	130180796	130180796	-	5.03656e-05	0.0188161	-21.8182
chr3	146772376	146772376	+	9.86457e-05	0.0263841	-21.8182
chr5	7949047	7949047	+	8.59688e-05	0.0246605	-21.8182
chr7	21727090	21727090	+	5.03656e-05	0.0188161	-21.8182
chr20	59604979	59604979	-	2.1616e-06	0.00345744	-21.8108
chr13	22927095	22927095	-	1.09515e-06	0.00229812	-21.7949
chr11	62927224	62927224	+	1.56352e-05	0.0103449	-21.7391
chr12	1590809	1590809	+	7.17454e-05	0.0226578	-21.7391
chr12	77015940	77015940	+	4.53117e-05	0.0179001	-21.7391
chr17	83170984	83170984	-	0.000131523	0.0305485	-21.7391
chr19	511220	511220	-	6.38304e-05	0.0213971	-21.7391
chr20	29876480	29876480	-	0.000149153	0.0325691	-21.7391
chr3	72177361	72177361	+	9.10239e-05	0.025377	-21.7391
chr5	10604317	10604317	-	0.000250841	0.0418347	-21.7391
chr7	1909611	1909611	+	3.10973e-06	0.00425456	-21.7391
chr7	123937473	123937473	+	9.10239e-05	0.025377	-21.7391
chr8	110734215	110734215	+	0.000138123	0.031301	-21.7383
chr9	136344427	136344427	+	9.62051e-06	0.00789524	-21.7154
chr17	78324437	78324437	-	9.34327e-06	0.00774857	-21.7062
chr7	155198415	155198415	+	0.000142391	0.0317043	-21.7043
chr13	22927099	22927099	+	1.48862e-07	0.00069762	-21.6867
chr13	22927108	22927108	+	1.05098e-07	0.00055741	-21.6867
chr2	118798319	118798319	-	0.000310795	0.0465043	-21.683
chr6	26501676	26501676	-	0.000172337	0.0350819	-21.6749
chr3	97750460	97750460	-	6.48868e-05	0.021578	-21.6646
chr17	28318494	28318494	+	0.000120159	0.0292114	-21.6279
chr19	21076093	21076093	+	3.21535e-05	0.0149565	-21.6216
chr19	49038865	49038865	+	0.000133169	0.030668	-21.6216
chr2	209454106	209454106	-	0.000227525	0.0400478	-21.6216
chr3	48593083	48593083	+	0.000203818	0.0379668	-21.6216
chr4	758477	758477	-	2.70761e-05	0.0135359	-21.6216
chr6	34889262	34889262	+	0.000164879	0.0342907	-21.6
chr6	76427104	76427104	-	9.83415e-05	0.0263435	-21.5686
chr2	38536675	38536675	-	8.24392e-05	0.0241398	-21.5539
chr9	135167984	135167984	+	8.33686e-05	0.0243051	-21.5415
chr14	105528771	105528771	-	4.96999e-05	0.0186711	-21.5033
chr11	73788618	73788618	+	4.3067e-05	0.0175503	-21.4753
chr1	4711119	4711119	-	0.000116935	0.028807	-21.4684
chr11	75242151	75242151	-	1.94904e-05	0.0114448	-21.46
chr7	6160392	6160392	-	3.0991e-05	0.014625	-21.4416
chr9	135355671	135355671	-	0.000217237	0.039205	-21.4408
chr11	68386868	68386868	+	7.27445e-05	0.0228304	-21.4338
chr1	975442	975442	+	5.02815e-05	0.0188079	-21.4286
chr10	77711267	77711267	-	9.71111e-05	0.0262064	-21.4286
chr12	129903253	129903253	-	8.48799e-05	0.0244757	-21.4286
chr13	22927036	22927036	+	0.000182136	0.0358588	-21.4286
chr13	22927051	22927051	+	0.000205021	0.0381128	-21.4286
chr13	22927094	22927094	+	1.51589e-07	0.000700556	-21.4286
chr13	22927101	22927101	+	1.35074e-07	0.000656822	-21.4286
chr17	80905804	80905804	-	1.05908e-05	0.00829475	-21.4286
chr18	607348	607348	+	0.000111278	0.028164	-21.4286
chr19	14026127	14026127	-	1.32865e-05	0.00944384	-21.4286
chr8	68331080	68331080	+	0.000169073	0.034737	-21.4286
chr9	130556638	130556638	-	1.00753e-05	0.00813634	-21.4286
chrX	23783209	23783209	+	4.42691e-05	0.0177802	-21.4286
chrX	49922567	49922567	-	0.000231149	0.0402353	-21.4286
chr7	140271810	140271810	-	0.000176302	0.0353892	-21.4103
chr17	68289001	68289001	+	1.27757e-05	0.0092407	-21.3805
chr22	11628819	11628819	-	0.00016038	0.0337897	-21.3755
chr9	135769951	135769951	+	0.000179841	0.0356547	-21.358
chr5	40835653	40835653	-	5.7235e-05	0.0201221	-21.3564
chr5	139392208	139392208	+	1.88836e-05	0.0112967	-21.3561
chr15	26891687	26891687	+	1.00942e-05	0.00814267	-21.3333
chr14	105528804	105528804	-	1.54269e-05	0.0102576	-21.3072
chr19	1266091	1266091	+	5.85029e-05	0.0204022	-21.2766
chr16	12426399	12426399	+	2.23148e-05	0.0123374	-21.2766
chr19	12642644	12642644	+	3.38579e-05	0.0154002	-21.2766
chr19	18791021	18791021	+	6.55068e-05	0.0216297	-21.2766
chr2	27307964	27307964	+	5.85029e-05	0.0204022	-21.2766
chr5	157671863	157671863	+	5.86598e-06	0.00606022	-21.2766
chr8	141333120	141333120	-	0.000150198	0.0326778	-21.2766
chr19	52585383	52585383	-	0.00025647	0.042346	-21.2566
chr6	140679302	140679302	+	0.000137586	0.0312453	-21.2121
chr3	183824798	183824798	+	0.000282851	0.0444834	-21.2074
chr8	142451018	142451018	+	0.000334268	0.0482632	-21.1667
chr2	132010344	132010344	+	0.000107877	0.0277499	-21.1547
chr2	128737214	128737214	+	8.67119e-05	0.0247552	-21.1538
chr2	241610118	241610118	-	0.000126871	0.0300151	-21.1538
chr15	89087898	89087898	-	8.97149e-08	0.000502368	-21.1332
chr7	93844807	93844807	+	0.000332773	0.0481376	-21.1296
chr16	27269190	27269190	-	0.000219918	0.0394078	-21.1174
chr9	74158234	74158234	-	0.000322973	0.0473952	-21.0884
chr9	130332361	130332361	+	8.43112e-05	0.0244269	-21.0571
chr10	633055	633055	+	4.43087e-05	0.0177802	-21.0526
chr12	49156029	49156029	-	7.79663e-05	0.0235652	-21.0526
chr12	71704607	71704607	-	1.91502e-05	0.0113631	-21.0526
chr16	1247363	1247363	+	0.000328646	0.0478163	-21.0526
chr17	79132407	79132407	+	3.96865e-06	0.00488838	-21.0526
chr19	4059864	4059864	+	0.000154994	0.0331481	-21.0526
chr19	10291212	10291212	-	0.000290722	0.0450428	-21.0526
chr19	18008061	18008061	+	7.79663e-05	0.0235652	-21.0526
chr2	83518326	83518326	+	0.000109301	0.0278909	-21.0526
chr2	149331111	149331111	-	5.12295e-06	0.00564962	-21.0526
chr5	168643974	168643974	-	1.23534e-05	0.00903994	-21.0526
chr7	2011071	2011071	+	6.9661e-07	0.00177198	-21.0526
chr8	38450467	38450467	-	0.000212064	0.0387651	-21.0526
chr3	309078	309078	-	5.29819e-05	0.0192777	-21.0159
chr17	82064819	82064819	-	0.000339519	0.0486212	-21.0131
chr18	5994177	5994177	+	0.000328524	0.0478163	-21.0129
chr8	95993067	95993067	-	1.94969e-07	0.000800238	-20.9877
chr2	148876046	148876046	+	0.000151875	0.0328555	-20.9524
chr8	51719009	51719009	-	7.75892e-05	0.0235288	-20.9302
chrX	49922565	49922565	-	0.00033654	0.0484526	-20.9302
chrX	49922571	49922571	-	0.000264198	0.0429157	-20.9302
chrX	49922573	49922573	-	0.000264198	0.0429157	-20.9302
chrX	49922640	49922640	-	0.00033654	0.0484526	-20.9302
chr19	12065038	12065038	+	0.000152264	0.0328633	-20.8955
chr2	129913584	129913584	-	1.92416e-05	0.0113753	-20.8955
chr16	88763254	88763254	-	0.000350645	0.0494139	-20.876
chr11	47400209	47400209	-	0.000208526	0.0384049	-20.8754
chr11	70432125	70432125	+	3.51743e-05	0.015704	-20.8333
chr13	23375029	23375029	+	6.71485e-05	0.0218971	-20.8333
chr14	20330807	20330807	+	6.01105e-05	0.0207062	-20.8333
chr15	63520632	63520632	+	2.33692e-05	0.0126433	-20.8333
chr16	20116898	20116898	-	0.000105907	0.027443	-20.8333
chr16	88428266	88428266	-	0.000218753	0.0393038	-20.8333
chr16	89583973	89583973	+	4.68591e-06	0.00535764	-20.8333
chr2	69972560	69972560	-	1.73806e-05	0.0108962	-20.8333
chr2	76310770	76310770	+	0.000218753	0.0393038	-20.8333
chr22	25253413	25253413	-	6.71485e-05	0.0218971	-20.8333
chr3	3544646	3544646	+	0.000248192	0.0416511	-20.8333
chr5	43451027	43451027	+	0.000218753	0.0393038	-20.8333
chr5	139709861	139709861	-	2.48638e-07	0.00092669	-20.8333
chr5	176675191	176675191	-	0.000105907	0.027443	-20.8333
chr9	633195	633195	+	9.43181e-05	0.0258842	-20.8333
chr9	134544649	134544649	+	4.83453e-05	0.0185172	-20.8333
chr7	379041	379041	-	1.84421e-05	0.0111765	-20.8168
chr8	108787286	108787286	+	2.1417e-06	0.00343924	-20.7959
chr5	178576841	178576841	-	0.000339462	0.0486212	-20.7947
chr21	42513877	42513877	-	2.724e-06	0.00391251	-20.7792
chr7	5427885	5427885	-	0.000241683	0.0411303	-20.7792
chr19	48291097	48291097	+	9.14141e-07	0.00206117	-20.7184
chr6	2683670	2683670	+	0.000136174	0.0310525	-20.6991
chr10	129960363	129960363	+	1.73863e-05	0.0108962	-20.6897
chr12	42111317	42111317	-	1.55438e-05	0.0103013	-20.6897
chr19	16888977	16888977	+	1.11761e-05	0.00858633	-20.6897
chr11	68046176	68046176	-	0.000146611	0.0322173	-20.6845
chr8	80299808	80299808	-	0.000206494	0.0382311	-20.6829
chr19	54463793	54463793	-	2.1412e-05	0.0120866	-20.6741
chr14	101955913	101955913	+	0.000293677	0.0451998	-20.6593
chr17	82032552	82032552	-	0.000303229	0.0458882	-20.6481
chr9	79193733	79193733	+	0.000175483	0.0353298	-20.6388
chr11	68684950	68684950	+	0.000287696	0.0448262	-20.6349
chr12	80990448	80990448	+	8.19335e-05	0.0240954	-20.5882
chr2	165231165	165231165	+	0.000168067	0.0346252	-20.5882
chr11	33015674	33015674	-	0.000220176	0.0394249	-20.5128
chr15	26773504	26773504	+	0.000244474	0.0413713	-20.5128
chr16	65121590	65121590	+	0.000302682	0.0458715	-20.5128
chr19	18735483	18735483	+	0.000109687	0.0279454	-20.5128
chr2	172449827	172449827	-	6.90289e-05	0.0221921	-20.5128
chr5	178832041	178832041	-	0.000139773	0.0314102	-20.5128
chr7	4883155	4883155	+	9.0847e-05	0.0253511	-20.5128
chrX	19515301	19515301	+	0.000172702	0.0351384	-20.4848
chr3	18444979	18444979	-	0.000223022	0.0396822	-20.4762
chr17	28318492	28318492	+	0.000124719	0.0297919	-20.4686
chr11	19260436	19260436	-	0.000107411	0.0276847	-20.4082
chr18	34159237	34159237	-	0.000246962	0.0415434	-20.4082
chr19	43344298	43344298	-	4.98322e-05	0.0186976	-20.4082
chr2	74441937	74441937	+	4.0435e-05	0.0169408	-20.4082
chr20	62561265	62561265	-	0.000120469	0.0292372	-20.4082
chr21	45093284	45093284	+	0.00031755	0.0469579	-20.4082
chr17	28318501	28318501	+	0.000142385	0.0317043	-20.4037
chr16	88333760	88333760	-	0.000260452	0.0426273	-20.3742
chr17	6656854	6656854	-	0.000294932	0.0453007	-20.3425
chr13	36142537	36142537	+	1.58543e-05	0.0104103	-20.339
chr19	38364166	38364166	-	0.000105669	0.0274131	-20.339
chr2	176080177	176080177	-	9.29815e-05	0.0257038	-20.339
chr5	81394596	81394596	+	0.000227284	0.040038	-20.339
chr5	139392198	139392198	+	4.22119e-06	0.00504579	-20.2991
chr8	133571820	133571820	-	3.43735e-06	0.00449458	-20.2694
chr14	105633768	105633768	-	6.68006e-05	0.0218484	-20.2681
chr8	110202719	110202719	+	0.000270421	0.0433899	-20.2617
chr21	42513801	42513801	-	3.89388e-06	0.0048706	-20.2532
chr2	100426655	100426655	-	0.00029965	0.0456626	-20.2051
chr8	106271419	106271419	+	5.74691e-05	0.020181	-20.1816
chr9	89177576	89177576	-	0.000173113	0.0351631	-20.1415
chr1	28812320	28812320	+	0.000289203	0.0449453	-20.1115
chrX	19515312	19515312	+	0.000164208	0.0342034	-20.098
chr1	146794437	146794437	+	0.000127962	0.0301142	-20.0641
chr20	63175546	63175546	-	0.000129152	0.0301889	-20.06
chr5	162772	162772	+	9.89333e-05	0.0264136	-20.0466
chr7	158133894	158133894	+	0.000128141	0.0301151	-20.0165
chr10	101225333	101225333	+	0.000342963	0.0488876	-20
chr11	49131353	49131353	+	7.03302e-05	0.0223841	-20
chr11	69636720	69636720	-	7.03302e-05	0.0223841	-20
chr11	71250827	71250827	-	0.000118048	0.0289275	-20
chr13	111411346	111411346	+	0.000280263	0.0442822	-20
chr16	68357633	68357633	+	8.72515e-05	0.0248193	-20
chr17	48729520	48729520	-	0.000174111	0.0352284	-20
chr17	81054051	81054051	+	4.62783e-05	0.0181165	-20
chr17	81696931	81696931	+	4.44146e-05	0.0177954	-20
chr18	8706522	8706522	-	0.000126823	0.0300094	-20
chr19	491572	491572	+	0.000118048	0.0289275	-20
chr19	1469865	1469865	+	0.000126823	0.0300094	-20
chr19	37681177	37681177	+	8.72921e-05	0.0248193	-20
chr2	44944614	44944614	-	0.000206252	0.0382203	-20
chr2	74441952	74441952	+	4.62783e-05	0.0181165	-20
chr20	23987963	23987963	-	0.000217879	0.0392445	-20
chr3	180829711	180829711	-	8.72921e-05	0.0248193	-20
chr4	3555484	3555484	-	0.000327665	0.0477827	-20
chr4	4227218	4227218	+	0.000182282	0.0358642	-20
chr4	109559723	109559723	-	0.000153513	0.0329859	-20
chr4	161818360	161818360	-	3.05405e-06	0.00419778	-20
chr5	1246425	1246425	+	0.000314211	0.0466582	-20
chr5	12794635	12794635	-	9.17436e-05	0.025517	-20
chr5	87252073	87252073	-	0.000186689	0.0363534	-20
chr5	158582270	158582270	+	7.33783e-05	0.0229004	-20
chr7	1242755	1242755	+	0.000270155	0.043378	-20
chr8	51159139	51159139	+	0.000152737	0.032904	-20
chr8	68331087	68331087	+	0.00023251	0.0403563	-20
chr9	122219559	122219559	+	2.24223e-05	0.0123785	-20
chrX	10016294	10016294	-	1.45137e-05	0.00994666	-20
chrX	23783174	23783174	+	8.72515e-05	0.0248193	-20
chrX	54511700	54511700	+	0.000260261	0.0426192	-20
chr20	59221887	59221887	+	0.000126123	0.0299489	-19.8518
chr7	77005245	77005245	+	0.000122758	0.0295498	-19.8413
chr7	4883491	4883491	+	0.000297613	0.0455162	-19.8386
chr8	142451031	142451031	+	0.000207082	0.0383039	-19.8052
chr17	50561689	50561689	+	0.000125495	0.0298665	-19.7821
chr16	9763667	9763667	+	1.45582e-06	0.00266272	-19.7802
chr8	103907847	103907847	-	0.000216038	0.0391566	-19.7668
chr20	29741514	29741514	-	0.000238134	0.0408275	-19.7531
chr5	1214192	1214192	+	4.60859e-05	0.0180703	-19.7368
chr20	31973991	31973991	-	0.000201604	0.0376873	-19.7222
chr5	27561569	27561569	-	0.000145736	0.0321095	-19.7183
chr17	7836963	7836963	-	8.32515e-09	9.08123e-05	-19.697
chr20	63102720	63102720	+	0.000251343	0.0418754	-19.697
chr8	143771305	143771305	-	0.00012402	0.0297202	-19.6842
chr4	81770938	81770938	+	1.92439e-05	0.0113753	-19.6792
chr12	71440059	71440059	-	9.68426e-05	0.0262064	-19.6581
chr9	95508595	95508595	-	0.00021764	0.0392086	-19.6451
chr20	63428040	63428040	-	0.00029649	0.0454536	-19.6447
chr1	176413275	176413275	+	3.40805e-05	0.0154782	-19.6286
chr10	100529755	100529755	-	4.58174e-05	0.0180176	-19.6188
chr1	26333332	26333332	-	0.000193558	0.0369902	-19.6078
chr14	102531514	102531514	+	9.8912e-05	0.0264136	-19.6078
chr19	30543581	30543581	+	4.31383e-05	0.0175503	-19.6078
chr20	31845154	31845154	+	9.8912e-05	0.0264136	-19.6078
chr3	25664265	25664265	-	0.000275667	0.0438722	-19.6078
chr3	131419806	131419806	+	0.000244668	0.0413882	-19.6078
chrX	136768105	136768105	-	2.91968e-05	0.0141577	-19.6078
chr14	90815885	90815885	-	8.44864e-05	0.0244269	-19.6026
chr10	44880382	44880382	-	9.57778e-05	0.0260851	-19.5652
chr14	56119216	56119216	+	6.61979e-05	0.0217158	-19.5652
chr1	64414493	64414493	+	1.87775e-05	0.0112778	-19.5128
chr11	62198623	62198623	+	0.00021383	0.0389392	-19.5122
chr19	50984548	50984548	+	0.000121244	0.0293488	-19.5122
chr5	116647721	116647721	+	0.000319607	0.0470706	-19.5122
chr6	123803121	123803121	-	0.000354538	0.0496255	-19.5122
chr9	135765210	135765210	+	0.00021383	0.0389392	-19.5122
chr12	84910770	84910770	-	0.000174038	0.0352284	-19.4824
chr9	130445221	130445221	-	6.60684e-06	0.00646173	-19.4444
chr7	139680119	139680119	-	0.00013887	0.0313329	-19.375
chr8	143185982	143185982	+	0.000193651	0.0369902	-19.3634
chr1	53460788	53460788	+	0.000113984	0.0284827	-19.3548
chr10	2540550	2540550	-	6.27479e-05	0.0211868	-19.3548
chr15	90349039	90349039	-	2.56018e-05	0.0131742	-19.3548
chr17	76872847	76872847	-	0.000113984	0.0284827	-19.3548
chr20	44220748	44220748	+	5.58843e-05	0.0198723	-19.3548
chr7	158020911	158020911	-	4.4476e-05	0.0178023	-19.3548
chrX	19984914	19984914	+	0.000277661	0.0440853	-19.3548
chr5	10065490	10065490	+	5.10025e-06	0.00563966	-19.3441
chr5	175444941	175444941	-	2.48883e-05	0.0130336	-19.3089
chr3	482759	482759	-	9.77217e-06	0.00796783	-19.2771
chr3	126523861	126523861	-	4.33398e-05	0.01758	-19.27
chr13	102597593	102597593	-	0.000117835	0.0289275	-19.2391
chr17	28318532	28318532	+	4.87358e-05	0.0185682	-19.2391
chr1	9006091	9006091	+	9.03128e-05	0.025252	-19.2308
chr1	175505398	175505398	-	0.000111646	0.0282276	-19.2308
chr10	70082186	70082186	-	0.000347157	0.0491857	-19.2308
chr13	22927109	22927109	-	5.2871e-06	0.00573626	-19.2308
chr13	40684763	40684763	+	0.000193687	0.0369902	-19.2308
chr17	80166197	80166197	-	0.000217069	0.0392047	-19.2308
chr17	81717477	81717477	-	0.000124349	0.0297448	-19.2308
chr19	461066	461066	+	0.000273743	0.0436959	-19.2308
chr2	128376594	128376594	+	0.000347157	0.0491857	-19.2308
chr22	48960201	48960201	+	0.000173049	0.035158	-19.2308
chr3	143986491	143986491	-	6.62513e-05	0.0217245	-19.2308
chr9	135698465	135698465	-	2.76032e-05	0.013692	-19.2308
chr13	22927102	22927102	-	0.000238538	0.0408578	-19.1794
chr12	96236358	96236358	-	4.75935e-05	0.0183817	-19.1781
chr14	91264986	91264986	-	4.3669e-06	0.00515349	-19.1781
chr17	79094042	79094042	+	0.00018978	0.036644	-19.1781
chr15	54167278	54167278	-	0.000195027	0.0370774	-19.1561
chr15	43874335	43874335	-	7.66536e-05	0.0233786	-19.1551
chr5	150167143	150167143	-	3.94221e-05	0.0167131	-19.1489
chr13	47160950	47160950	+	5.93572e-07	0.00162235	-19.1126
chr20	63007120	63007120	-	0.000324982	0.0475691	-19.0598
chr1	5475586	5475586	+	0.000243685	0.0413028	-19.0476
chr1	161337019	161337019	-	0.000138963	0.0313329	-19.0476
chr1	179744229	179744229	+	3.96882e-05	0.016782	-19.0476
chr10	78069754	78069754	-	7.55701e-05	0.0231941	-19.0476
chr13	22927087	22927087	+	6.84297e-07	0.00176322	-19.0476
chr17	68600482	68600482	-	1.03205e-05	0.00823737	-19.0476
chr4	70856044	70856044	-	0.000243685	0.0413028	-19.0476
chr4	109612341	109612341	-	0.000221292	0.0395079	-19.0476
chr5	113786337	113786337	+	0.000138963	0.0313329	-19.0476
chr7	4818633	4818633	+	8.49303e-06	0.00736421	-19.0476
chr7	157910230	157910230	-	0.000138963	0.0313329	-19.0476
chr8	54470324	54470324	+	8.95183e-05	0.0251779	-19.0476
chr8	55101874	55101874	-	7.8609e-05	0.0236744	-19.0476
chr9	134086509	134086509	+	0.000221292	0.0395079	-19.0476
chr4	53592881	53592881	+	0.000196581	0.037179	-19.0058
chr13	22927081	22927081	-	6.59851e-06	0.00645958	-18.9873
chr9	132209420	132209420	+	2.17262e-05	0.0121636	-18.9238
chr5	30655753	30655753	-	0.000354407	0.0496255	-18.9223
chr5	141432083	141432083	-	3.50868e-05	0.015704	-18.9202
chr15	39013388	39013388	+	0.000174338	0.035236	-18.9189
chr19	41550588	41550588	+	8.28387e-05	0.0242233	-18.8679
chr1	53296551	53296551	-	8.7284e-06	0.00746908	-18.75
chr13	113047966	113047966	-	0.000350126	0.0493751	-18.75
chr16	1121603	1121603	+	0.000124214	0.0297357	-18.75
chr17	6713887	6713887	+	6.20729e-05	0.0210764	-18.75
chr2	233766327	233766327	-	0.000150355	0.0326842	-18.75
chr20	17903580	17903580	-	0.000140009	0.0314283	-18.75
chr21	41473380	41473380	+	0.000182516	0.0358921	-18.75
chr5	1725267	1725267	+	6.39325e-06	0.00631918	-18.75
chr1	114804732	114804732	-	1.96666e-06	0.00327094	-18.7218
chr17	59233296	59233296	-	0.000208745	0.0384353	-18.684
chr7	76072363	76072363	-	1.79435e-05	0.011087	-18.6828
chr5	172006557	172006557	+	0.000192967	0.0369343	-18.6441
chr8	141651004	141651004	+	2.12207e-05	0.0120146	-18.6441
chr16	705310	705310	-	0.000253615	0.0421003	-18.6251
chr10	18472176	18472176	+	0.000335673	0.0483912	-18.6047
chr16	88502675	88502675	+	0.000132774	0.0306275	-18.6047
chr2	25277415	25277415	+	0.000121698	0.0293942	-18.6047
chr5	55232458	55232458	-	0.00016684	0.0344729	-18.5915
chr4	74099309	74099309	+	0.000170838	0.0349353	-18.5833
chr10	122634565	122634565	+	1.91378e-05	0.0113631	-18.5185
chr12	56006463	56006463	-	0.000140708	0.0314684	-18.5185
chr15	64563576	64563576	-	6.91529e-05	0.0222098	-18.5185
chr18	46071916	46071916	+	0.000270161	0.043378	-18.5185
chr19	2307395	2307395	+	0.000140708	0.0314684	-18.5185
chr2	88926285	88926285	+	0.000270161	0.043378	-18.5185
chr2	134718365	134718365	+	3.56355e-05	0.0157958	-18.5185
chr7	1823971	1823971	+	0.000140708	0.0314684	-18.5185
chrX	71278322	71278322	+	4.28758e-05	0.0175386	-18.5185
chr6	34145001	34145001	-	8.41332e-05	0.0244096	-18.5073
chr8	81303023	81303023	+	0.00023007	0.040173	-18.5025
chr2	231925789	231925789	+	0.000335571	0.0483912	-18.4792
chr11	70184891	70184891	+	6.89929e-05	0.0221921	-18.4615
chr14	104240277	104240277	+	3.60195e-05	0.0158765	-18.4615
chr2	73258990	73258990	+	0.000323469	0.0474394	-18.4615
chr5	10730448	10730448	+	0.000222286	0.039601	-18.4615
chr2	73202711	73202711	-	2.44572e-07	0.000921258	-18.4252
chr14	102425102	102425102	-	5.64185e-05	0.0199789	-18.4211
chr5	134852932	134852932	-	1.30661e-06	0.00248103	-18.4211
chr6	292067	292067	-	0.000200836	0.0376437	-18.4195
chr1	247111887	247111887	+	5.73454e-07	0.00160216	-18.3673
chr14	58200088	58200088	-	0.000280754	0.0443034	-18.3673
chr5	20936569	20936569	-	1.28035e-06	0.00246856	-18.3333
chr10	100529761	100529761	-	0.000128444	0.0301223	-18.3149
chr17	1012656	1012656	-	1.03935e-05	0.00826212	-18.2796
chr16	88186440	88186440	-	1.9161e-05	0.0113631	-18.2597
chr8	94475004	94475004	+	0.000135646	0.0309751	-18.2492
chr22	11628821	11628821	-	0.000345727	0.0490806	-18.2421
chr7	959114	959114	+	6.00497e-06	0.0061371	-18.2301
chr6	292056	292056	-	0.000222034	0.0395879	-18.1955
chr6	292063	292063	-	0.000222034	0.0395879	-18.1955
chr14	104085754	104085754	-	0.000290253	0.0450037	-18.194
chr17	48996079	48996079	-	1.3945e-05	0.00968162	-18.1909
chr1	37659688	37659688	-	0.000138515	0.0313135	-18.1818
chr1	143766516	143766516	-	0.000235867	0.0406476	-18.1818
chr11	33376206	33376206	+	9.55899e-05	0.0260851	-18.1818
chr11	118483308	118483308	-	0.000107503	0.027689	-18.1818
chr12	65741448	65741448	-	7.7722e-05	0.0235288	-18.1818
chr12	122729973	122729973	+	0.000240653	0.0410632	-18.1818
chr14	102495865	102495865	+	9.19493e-06	0.00767285	-18.1818
chr15	81382423	81382423	-	0.000196739	0.0371918	-18.1818
chr16	88737676	88737676	-	3.62372e-05	0.0159261	-18.1818
chr18	79834478	79834478	-	0.000215306	0.0390728	-18.1818
chr2	85319397	85319397	+	0.000343398	0.0488876	-18.1818
chr20	16623623	16623623	+	2.40589e-05	0.0128273	-18.1818
chr22	36311994	36311994	-	0.000235867	0.0406476	-18.1818
chr4	54632545	54632545	-	0.000343398	0.0488876	-18.1818
chr5	172466326	172466326	+	0.000299921	0.0456626	-18.1818
chr7	60992189	60992189	+	4.41213e-05	0.0177483	-18.1818
chr7	138980815	138980815	+	6.3892e-06	0.00631918	-18.1818
chr8	69963417	69963417	+	0.000312097	0.0466136	-18.1818
chr8	138497029	138497029	+	0.00012718	0.0300423	-18.1818
chr8	139815756	139815756	-	3.67869e-05	0.0160801	-18.1818
chr9	972033	972033	-	0.000127859	0.0301017	-18.1818
chr9	127487477	127487477	+	0.000150999	0.0327478	-18.1818
chr9	130173620	130173620	+	4.88966e-05	0.018603	-18.1818
chr6	292061	292061	-	0.000250816	0.0418347	-18.1541
chr6	292069	292069	-	0.000250816	0.0418347	-18.1541
chr16	1301191	1301191	-	2.561e-06	0.00381089	-18.0813
chr13	22927080	22927080	+	1.59063e-06	0.00284063	-18.0723
chr11	73788576	73788576	+	0.000271436	0.0434724	-18.0288
chr20	61392198	61392198	-	4.8193e-05	0.0184777	-17.9803
chr14	58132656	58132656	-	2.43144e-06	0.00368924	-17.9775
chr12	69903757	69903757	+	2.42515e-05	0.0128746	-17.9592
chr2	130229086	130229086	-	5.12325e-06	0.00564962	-17.9487
chr20	62183311	62183311	+	2.87708e-06	0.00402262	-17.9487
chr20	55074634	55074634	+	0.000315247	0.0467554	-17.9332
chr7	100866036	100866036	-	0.000114948	0.0286256	-17.9211
chr10	47310328	47310328	-	8.45694e-05	0.0244269	-17.9104
chr3	15915936	15915936	+	7.19443e-06	0.00675278	-17.9104
chr3	141301476	141301476	-	1.49958e-05	0.0101323	-17.9104
chr7	5182743	5182743	-	2.58514e-06	0.00382354	-17.9104
chr8	11697738	11697738	-	0.000301699	0.0458235	-17.9104
chrX	154366125	154366125	+	8.45694e-05	0.0244269	-17.9104
chr22	11628563	11628563	+	4.94069e-05	0.018642	-17.8943
chr1	206454452	206454452	-	2.07847e-05	0.0118541	-17.8571
chr10	691024	691024	-	0.000142617	0.0317313	-17.8571
chr10	132597853	132597853	-	7.91095e-05	0.0237488	-17.8571
chr11	46679987	46679987	+	3.79311e-05	0.0163268	-17.8571
chr19	13966716	13966716	+	3.18225e-05	0.0148941	-17.8571
chr19	57364518	57364518	-	6.54913e-05	0.0216297	-17.8571
chr2	128955936	128955936	+	0.000116722	0.0287721	-17.8571
chr2	195602278	195602278	-	0.000297466	0.0455158	-17.8571
chr2	241845081	241845081	-	1.49699e-05	0.0101204	-17.8571
chr20	63087538	63087538	-	0.000128956	0.0301548	-17.8571
chr21	15374907	15374907	-	0.000142617	0.0317313	-17.8571
chr21	42165955	42165955	+	7.91095e-05	0.0237488	-17.8571
chr8	81567932	81567932	-	0.00019413	0.0370282	-17.8571
chrX	23783216	23783216	+	0.000215616	0.0391116	-17.8571
chrX	23783219	23783219	+	0.000215616	0.0391116	-17.8571
chr19	55094694	55094694	-	6.60941e-05	0.0217053	-17.8211
chr12	42590300	42590300	-	0.000305392	0.0460659	-17.8101
chr16	15490012	15490012	-	5.33485e-05	0.0193513	-17.7778
chr3	138947319	138947319	+	8.83882e-05	0.0249816	-17.7778
chr6	89887691	89887691	-	0.000186411	0.0363341	-17.7778
chr7	138644800	138644800	-	3.06186e-05	0.0145329	-17.7778
chr8	57114189	57114189	+	0.000242977	0.0412332	-17.7778
chr17	17810212	17810212	-	0.00011221	0.0282992	-17.7443
chr1	114575118	114575118	+	3.9984e-05	0.0168569	-17.7419
chr2	39244031	39244031	+	0.000207357	0.0383055	-17.7419
chr9	132161902	132161902	+	6.87897e-06	0.00656167	-17.7419
chr7	20668900	20668900	+	8.45247e-05	0.0244269	-17.7304
chr5	535586	535586	+	1.14908e-05	0.00873944	-17.7215
chr16	705309	705309	+	2.26862e-07	0.000886085	-17.6991
chr3	62875016	62875016	-	8.01102e-07	0.00190663	-17.6914
chr16	30534638	30534638	+	0.000266627	0.0431078	-17.6606
chr10	131088671	131088671	-	4.06238e-06	0.00496845	-17.6471
chr11	32333845	32333845	-	0.000129846	0.0302963	-17.6471
chr14	97034057	97034057	-	6.77792e-06	0.00653036	-17.6471
chr16	1781420	1781420	+	0.000129846	0.0302963	-17.6471
chr2	232419952	232419952	-	0.000279942	0.0442822	-17.6471
chr22	17172369	17172369	-	0.000145284	0.0320678	-17.6471
chr7	129193534	129193534	-	2.70706e-05	0.0135359	-17.6471
chr7	158245831	158245831	-	8.37178e-05	0.0243435	-17.6471
chr7	158878601	158878601	+	0.000104048	0.0272041	-17.6471
chr8	55452388	55452388	-	7.52066e-05	0.0231119	-17.6471
chr9	136303306	136303306	-	2.48639e-06	0.00373516	-17.6471
chr16	10182797	10182797	-	1.83647e-05	0.0111739	-17.5439
chr7	75628588	75628588	+	0.000265369	0.0430135	-17.5439
chr9	88746959	88746959	+	0.000158589	0.0335995	-17.5439
chr17	60149979	60149979	-	1.44553e-05	0.00992213	-17.5412
chr6	292051	292051	-	0.000334209	0.0482603	-17.5096
chr10	69569279	69569279	-	0.000102597	0.0269938	-17.5
chr12	133236031	133236031	+	9.38989e-06	0.0077747	-17.5
chr15	74754555	74754555	+	2.71786e-06	0.00390833	-17.5
chr2	234134322	234134322	+	0.000355828	0.049739	-17.5
chr5	1111475	1111475	+	4.32181e-06	0.00512024	-17.5
chr9	135745000	135745000	-	3.69504e-05	0.0161257	-17.4603
chr10	100529751	100529751	-	0.000278163	0.0441219	-17.4554
chr2	130229088	130229088	-	0.000251643	0.041882	-17.4359
chr5	54646409	54646409	-	0.000205045	0.0381128	-17.4344
chr11	68529364	68529364	-	7.94826e-05	0.0237777	-17.3913
chr12	82852358	82852358	+	0.000229026	0.0401161	-17.3913
chr14	56119218	56119218	+	0.000182495	0.0358921	-17.3913
chr14	74240480	74240480	+	0.000114402	0.028537	-17.3913
chr16	5060350	5060350	+	0.000229026	0.0401161	-17.3913
chr17	7562374	7562374	+	0.000100251	0.0266374	-17.3913
chr17	81445655	81445655	+	0.000192799	0.0369228	-17.3913
chr18	63936185	63936185	-	2.25433e-05	0.0124071	-17.3913
chr19	49196812	49196812	+	0.000326932	0.047716	-17.3913
chr19	49928289	49928289	-	0.000318228	0.0470008	-17.3913
chr2	165810605	165810605	-	0.000358263	0.049884	-17.3913
chr7	35150767	35150767	-	7.94826e-05	0.0237777	-17.3913
chr7	141072167	141072167	-	0.000249969	0.0417721	-17.3913
chr7	155805254	155805254	+	0.000149923	0.0326374	-17.3913
chr8	53251147	53251147	+	0.000229026	0.0401161	-17.3913
chr9	604601	604601	-	0.000358263	0.049884	-17.3913
chr9	134756592	134756592	-	0.000138103	0.031301	-17.3913
chrX	153829780	153829780	-	0.000210036	0.0385791	-17.3913
chr5	172497285	172497285	+	0.000199113	0.037431	-17.3438
chr16	30534641	30534641	+	0.000335673	0.0483912	-17.3097
chr16	2285869	2285869	-	8.26871e-07	0.00194237	-17.284
chr5	172025717	172025717	-	5.27589e-06	0.00573626	-17.284
chr5	133612610	133612610	+	2.06973e-05	0.011821	-17.2821
chr15	74321652	74321652	+	0.000104438	0.0272566	-17.2567
chr11	69081097	69081097	+	0.000144401	0.0319696	-17.2414
chr12	14222675	14222675	-	0.000175831	0.0353359	-17.2414
chr18	8697848	8697848	-	0.000214963	0.0390341	-17.2414
chr18	11149782	11149782	-	4.38104e-05	0.0176761	-17.2414
chr19	12517592	12517592	+	0.000175831	0.0353359	-17.2414
chr2	31234642	31234642	-	2.43438e-05	0.0128778	-17.2414
chr2	135018058	135018058	-	7.46368e-05	0.0230353	-17.2414
chr21	15494711	15494711	+	0.000214963	0.0390341	-17.2414
chr3	6861218	6861218	+	7.46368e-05	0.0230353	-17.2414
chr3	113838370	113838370	-	9.85056e-05	0.0263641	-17.2414
chr7	98232454	98232454	-	0.000238053	0.0408275	-17.2414
chr7	117324463	117324463	+	0.000238053	0.0408275	-17.2414
chr8	48556198	48556198	+	0.000159265	0.0336802	-17.2414
chr9	21044745	21044745	-	0.000128371	0.0301151	-17.2414
chr9	64072162	64072162	+	0.000263906	0.0428912	-17.2414
chr9	130445224	130445224	-	0.00017486	0.0352653	-17.2222
chr6	28775974	28775974	-	0.000151427	0.032817	-17.2043
chr2	23385561	23385561	+	0.000225799	0.0399589	-17.1852
chr16	28322341	28322341	+	0.000256631	0.0423535	-17.1816
chr12	7963012	7963012	+	8.21186e-05	0.0240954	-17.1429
chr12	50029464	50029464	+	0.000139884	0.0314178	-17.1429
chr15	77888500	77888500	+	0.000125504	0.0298665	-17.1429
chr16	18571043	18571043	-	0.000112713	0.0283494	-17.1429
chr2	101770373	101770373	+	0.000320556	0.0471778	-17.1429
chr8	78762568	78762568	-	8.73655e-05	0.0248193	-17.1053
chr11	83157367	83157367	+	2.519e-05	0.0131015	-17.1034
chr5	133612621	133612621	+	2.32021e-05	0.012603	-17.0917
chr11	70762894	70762894	+	5.56847e-05	0.0198655	-17.0732
chr19	4374449	4374449	-	3.54217e-05	0.0157448	-17.0732
chr9	108855076	108855076	-	0.000318761	0.0470404	-17.0732
chr5	133612608	133612608	+	2.54175e-05	0.0131294	-17.0646
chr14	64113500	64113500	-	0.000109468	0.027916	-17.0549
chr10	49068325	49068325	+	0.000138416	0.0313087	-17.0251
chr1	55214905	55214905	-	0.000199117	0.037431	-17.0213
chr10	127351072	127351072	+	0.00030576	0.046079	-17.0213
chr10	133230760	133230760	+	0.000278818	0.0442015	-17.0213
chr13	113667442	113667442	-	0.00013253	0.0306275	-17.0213
chr19	42134852	42134852	-	0.000256843	0.0423574	-17.0213
chr5	27500681	27500681	-	0.000216557	0.0392047	-17.0213
chr7	101202376	101202376	-	0.000334093	0.0482551	-17.0213
chr8	115292367	115292367	+	0.000183241	0.035977	-17.0213
chr7	134986811	134986811	+	0.000120822	0.0292995	-17.0127
chr13	21326178	21326178	+	0.000289897	0.0449783	-16.9811
chr16	1744144	1744144	-	0.000151996	0.0328588	-16.9811
chr19	51018961	51018961	-	0.000289897	0.0449783	-16.9811
chr3	111859853	111859853	+	3.93205e-07	0.00126959	-16.9811
chr12	56259539	56259539	+	4.1317e-05	0.0171613	-16.9492
chr14	95505176	95505176	+	1.98762e-05	0.0115704	-16.9492
chr5	178560643	178560643	+	0.000262504	0.042807	-16.9492
chr7	6573617	6573617	+	0.00013205	0.0305745	-16.9492
chr12	108129481	108129481	+	0.00028048	0.0442948	-16.9336
chr7	155405913	155405913	-	0.000175062	0.0352837	-16.9242
chr10	119206686	119206686	-	2.91622e-05	0.0141466	-16.9231
chr9	127451579	127451579	+	0.000161687	0.0339234	-16.9231
chr7	134986795	134986795	+	0.000145705	0.0321095	-16.9151
chr12	125186080	125186080	-	0.000220955	0.0394826	-16.915
chr5	133612560	133612560	+	2.5962e-05	0.0132302	-16.9048
chr5	133612582	133612582	+	2.5962e-05	0.0132302	-16.9048
chr5	133612613	133612613	+	2.5962e-05	0.0132302	-16.9048
chr16	84361332	84361332	-	9.48421e-06	0.00782152	-16.9014
chr7	2380561	2380561	-	6.6407e-05	0.0217549	-16.9014
chr13	22927088	22927088	-	2.25938e-05	0.0124293	-16.8831
chr5	133612597	133612597	+	2.84258e-05	0.0139468	-16.8777
chr9	95508617	95508617	-	4.68297e-05	0.0182438	-16.8564
chr8	143261377	143261377	-	4.83969e-06	0.0054817	-16.8421
chr9	84670009	84670009	-	0.000124695	0.0297919	-16.8317
chr20	58100270	58100270	-	6.43061e-05	0.0214911	-16.8182
chr1	8330740	8330740	-	3.59854e-05	0.015873	-16.6667
chr1	46533150	46533150	-	0.000242341	0.0411541	-16.6667
chr1	155294567	155294567	+	0.000189287	0.0365993	-16.6667
chr1	156927651	156927651	+	9.03217e-05	0.025252	-16.6667
chr10	124914844	124914844	+	8.74154e-05	0.0248193	-16.6667
chr10	125774771	125774771	-	0.000160548	0.0338015	-16.6667
chr11	65451168	65451168	+	0.00035391	0.0496255	-16.6667
chr13	20232531	20232531	+	0.000289197	0.0449453	-16.6667
chr13	22927076	22927076	+	3.78614e-06	0.00477781	-16.6667
chr15	95495401	95495401	+	0.000121241	0.0293488	-16.6667
chr16	73066561	73066561	-	8.66809e-05	0.0247552	-16.6667
chr17	327525	327525	+	6.48398e-05	0.0215688	-16.6667
chr17	2506940	2506940	-	0.000312721	0.0466469	-16.6667
chr17	47977369	47977369	+	7.02929e-05	0.0223841	-16.6667
chr17	73952608	73952608	-	0.000264074	0.042907	-16.6667
chr19	19110644	19110644	+	0.000222992	0.0396822	-16.6667
chr19	56671910	56671910	+	0.000341089	0.0487192	-16.6667
chr2	2629316	2629316	-	8.43799e-05	0.0244269	-16.6667
chr2	45013355	45013355	-	0.000286981	0.0447551	-16.6667
chr20	37944073	37944073	+	7.55416e-05	0.0231941	-16.6667
chr21	46033711	46033711	-	9.41294e-05	0.0258595	-16.6667
chr5	1662472	1662472	+	9.41294e-05	0.0258595	-16.6667
chr5	180642530	180642530	+	0.000207373	0.0383055	-16.6667
chr6	3733656	3733656	+	3.09174e-05	0.0146201	-16.6667
chr6	168526437	168526437	+	0.000176619	0.0353932	-16.6667
chr7	27185571	27185571	-	0.000176619	0.0353932	-16.6667
chr8	137108568	137108568	+	0.000100977	0.0267338	-16.6667
chr9	130445219	130445219	-	1.2173e-06	0.00240509	-16.6667
chr9	137302677	137302677	-	4.9224e-05	0.0186078	-16.6667
chrX	68830324	68830324	+	0.000121241	0.0293488	-16.6667
chr12	74292416	74292416	-	0.000107247	0.0276525	-16.5622
chr20	64057603	64057603	-	0.00025734	0.0423633	-16.5618
chr5	133612565	133612565	+	3.86095e-05	0.0165248	-16.5326
chr1	156927665	156927665	+	9.79093e-05	0.0262868	-16.4706
chr15	85259035	85259035	+	7.81019e-06	0.00706747	-16.4528
chr1	1928751	1928751	-	1.17236e-05	0.00882777	-16.4384
chr2	219434920	219434920	-	4.47219e-05	0.0178476	-16.4384
chr7	75866810	75866810	-	7.24267e-05	0.0227661	-16.4384
chr2	96164191	96164191	-	0.000143872	0.0318815	-16.4179
chr17	82345617	82345617	+	4.35315e-05	0.0176105	-16.3934
chr21	44348515	44348515	-	0.000286741	0.0447551	-16.3934
chr3	184357331	184357331	+	0.000286741	0.0447551	-16.3934
chr6	36729640	36729640	-	0.000286741	0.0447551	-16.3934
chr7	1743597	1743597	-	2.14018e-05	0.0120865	-16.3934
chr9	96610444	96610444	+	0.000316709	0.0468966	-16.3934
chr1	218164784	218164784	+	0.000354091	0.0496255	-16.3636
chr14	95876383	95876383	-	0.000167238	0.0345256	-16.3636
chr16	377422	377422	+	5.55962e-06	0.00588655	-16.3636
chr17	73645528	73645528	+	5.11231e-05	0.0189471	-16.3636
chr19	49873219	49873219	-	0.000224035	0.0397623	-16.3636
chr5	133612617	133612617	+	4.30708e-05	0.0175503	-16.3475
chr17	73049994	73049994	-	0.000319535	0.0470678	-16.3265
chr17	81253143	81253143	-	1.69221e-06	0.00295812	-16.3265
chr18	79717906	79717906	+	8.50579e-05	0.0245056	-16.3265
chr19	13702904	13702904	-	0.000211535	0.0387438	-16.3265
chr3	9757598	9757598	-	0.000142899	0.0317583	-16.3265
chr5	132760890	132760890	-	0.000229338	0.0401279	-16.3265
chr6	111341172	111341172	-	0.000166791	0.0344701	-16.3265
chr6	169723635	169723635	-	6.87751e-05	0.0221413	-16.3265
chr6	71420184	71420184	+	0.000351061	0.0494207	-16.3165
chr10	114304775	114304775	+	4.23579e-06	0.00504796	-16.2791
chr2	47570246	47570246	+	3.0065e-05	0.0143848	-16.2791
chr9	130445230	130445230	-	7.40426e-05	0.0229648	-16.2402
chr10	44293600	44293600	+	8.74559e-05	0.0248193	-16.2162
chr11	46604246	46604246	+	8.74559e-05	0.0248193	-16.2162
chr11	65982002	65982002	+	1.29908e-05	0.00931723	-16.2162
chr14	99066497	99066497	+	3.71922e-05	0.0161691	-16.2162
chr7	42997490	42997490	+	3.71922e-05	0.0161691	-16.2162
chr7	91625148	91625148	-	0.000173016	0.035158	-16.2162
chr16	88692496	88692496	+	8.10692e-05	0.0239921	-16.1765
chr1	25006895	25006895	-	0.000286851	0.0447551	-16.1483
chr10	67503175	67503175	+	5.69881e-05	0.0200603	-16.129
chr10	125010058	125010058	-	8.68568e-05	0.0247685	-16.129
chr11	69497310	69497310	+	3.25017e-05	0.0150606	-16.129
chr16	533813	533813	+	8.68568e-05	0.0247685	-16.129
chr19	1871390	1871390	+	8.73484e-06	0.00746908	-16.129
chr2	208124420	208124420	-	0.000177351	0.0354352	-16.129
chr4	145379660	145379660	-	0.00031406	0.0466582	-16.129
chr5	1729725	1729725	-	4.8383e-05	0.0185196	-16.129
chr6	73600029	73600029	+	0.000123318	0.0296376	-16.129
chr7	340800	340800	+	1.77421e-05	0.0110131	-16.129
chr3	27722457	27722457	-	0.000223802	0.0397449	-16.1184
chr8	105387605	105387605	+	2.10972e-05	0.0119793	-16.1097
chr14	94066625	94066625	-	0.000359229	0.0499746	-16.1042
chr8	138497466	138497466	-	0.000102312	0.0269479	-16.1014
chr17	81869269	81869269	+	4.43214e-05	0.0177802	-16.092
chr9	137349332	137349332	-	0.000219838	0.0394078	-16.092
chr1	201364428	201364428	+	7.75774e-05	0.0235288	-16.0714
chr2	170714588	170714588	-	0.000115426	0.0286553	-16.0714
chr16	86515690	86515690	-	9.75674e-05	0.0262523	-16.0393
chr16	2513485	2513485	+	2.004e-05	0.0116099	-16.0223
chr7	92483185	92483185	-	0.000313192	0.0466469	-16.0106
chr20	57452297	57452297	-	6.42245e-05	0.0214849	-16.0068
chr1	3734322	3734322	+	0.000172336	0.0350819	-16
chr12	95920926	95920926	+	0.000354602	0.0496255	-16
chr16	5027673	5027673	+	0.000110187	0.0279931	-16
chr19	2491356	2491356	-	0.000354602	0.0496255	-16
chr19	18701201	18701201	+	4.90721e-05	0.0186078	-16
chr2	96978877	96978877	-	0.000235597	0.0406343	-16
chr3	130264116	130264116	+	4.51886e-05	0.0178709	-16
chr4	121380725	121380725	-	0.000354602	0.0496255	-16
chr5	1073643	1073643	+	0.000217631	0.0392086	-16
chr5	17029622	17029622	-	0.000255249	0.0422461	-16
chr7	1348663	1348663	-	0.000142149	0.031668	-16
chr7	2200110	2200110	-	0.000354602	0.0496255	-16
chr7	5607197	5607197	-	4.47545e-05	0.0178489	-16
chr7	26153518	26153518	+	0.000217631	0.0392086	-16
chr7	107660863	107660863	+	0.000235597	0.0406343	-16
chr8	127487558	127487558	+	8.12747e-05	0.0240227	-15.942
chr16	9763681	9763681	+	1.9922e-05	0.0115767	-15.9091
chr7	64184775	64184775	+	5.90122e-05	0.0205146	-15.9091
chr10	70052988	70052988	-	0.000257433	0.0423633	-15.873
chr15	96361214	96361214	+	0.000177697	0.0354634	-15.873
chr16	29660121	29660121	+	0.000135765	0.0309909	-15.873
chr2	25723486	25723486	+	5.81575e-05	0.0203343	-15.873
chr3	38029488	38029488	+	1.7132e-05	0.0108662	-15.873
chr3	38029506	38029506	+	1.7132e-05	0.0108662	-15.873
chr7	138704835	138704835	+	8.09337e-05	0.0239832	-15.873
chr22	16403897	16403897	-	1.72088e-06	0.00298092	-15.863
chr19	47249093	47249093	-	5.91092e-05	0.0205423	-15.8416
chr13	23695528	23695528	-	0.000337751	0.0485173	-15.7895
chr5	14931752	14931752	+	8.31467e-06	0.00727944	-15.7895
chr8	108787289	108787289	+	0.00013246	0.0306192	-15.7819
chr20	64102231	64102231	-	0.00014719	0.0322829	-15.7778
chr5	115092596	115092596	-	0.000354451	0.0496255	-15.7512
chr22	26446538	26446538	-	4.71984e-05	0.0183109	-15.7303
chr4	7156687	7156687	+	0.000307276	0.0462234	-15.7143
chr10	43667619	43667619	+	0.000283175	0.0444998	-15.6863
chr15	86907116	86907116	+	3.70434e-05	0.0161441	-15.6863
chr17	83114962	83114962	-	8.09508e-06	0.0071815	-15.6863
chr19	12362616	12362616	-	9.94705e-05	0.0265052	-15.6863
chr19	13103007	13103007	-	0.000283175	0.0444998	-15.6863
chr7	128519226	128519226	-	0.000306832	0.0461853	-15.6863
chr8	74771892	74771892	+	8.08323e-05	0.0239649	-15.6863
chr9	98173600	98173600	-	0.000223651	0.0397328	-15.6863
chr3	197002750	197002750	-	0.000275088	0.0438297	-15.6429
chr13	20392123	20392123	+	0.00017803	0.0354833	-15.625
chr15	52121834	52121834	+	2.20447e-05	0.0122482	-15.625
chr15	90643413	90643413	-	6.42751e-05	0.0214867	-15.625
chr15	99452966	99452966	+	0.00033991	0.0486436	-15.625
chr17	78282145	78282145	-	6.96992e-05	0.0222965	-15.625
chr17	81026820	81026820	+	0.00017803	0.0354833	-15.625
chr2	222346117	222346117	+	0.000256285	0.0423287	-15.625
chr21	33321111	33321111	-	2.74653e-05	0.0136572	-15.625
chr21	46037104	46037104	+	0.000105581	0.0274038	-15.625
chr5	77210837	77210837	-	0.000213244	0.0388892	-15.625
chr7	143285371	143285371	-	0.000309093	0.0463643	-15.625
chr9	91840258	91840258	-	0.00011497	0.0286256	-15.625
chr9	132877900	132877900	+	4.6784e-05	0.0182436	-15.625
chrX	139113872	139113872	-	0.000136629	0.0311196	-15.625
chr3	14555930	14555930	-	3.15238e-06	0.00428387	-15.5922
chr5	139747595	139747595	-	0.000102802	0.02703	-15.5844
chr5	141495041	141495041	-	0.000185172	0.0362445	-15.5844
chr14	103928280	103928280	-	0.00029899	0.0456412	-15.561
chr2	105469200	105469200	+	1.96183e-05	0.0114809	-15.5556
chr1	205042110	205042110	-	0.000187512	0.0364199	-15.5418
chr16	3457547	3457547	-	1.5505e-06	0.00279062	-15.5172
chr20	62419973	62419973	-	2.06484e-05	0.0118042	-15.4762
chr5	1620239	1620239	+	2.06484e-05	0.0118042	-15.4762
chr21	45288584	45288584	+	8.37559e-05	0.0243487	-15.4682
chr1	33256675	33256675	+	8.3292e-05	0.0242897	-15.3846
chr1	167126565	167126565	+	3.74857e-05	0.0162424	-15.3846
chr10	28603826	28603826	+	4.7849e-05	0.0184275	-15.3846
chr12	6391105	6391105	-	0.000147236	0.0322829	-15.3846
chr12	132105940	132105940	+	0.000336784	0.0484531	-15.3846
chr14	93371623	93371623	-	0.000247849	0.0416166	-15.3846
chr16	1933546	1933546	-	0.000197446	0.0372471	-15.3846
chr19	581847	581847	-	0.000212839	0.0388522	-15.3846
chr19	35723902	35723902	+	2.43451e-05	0.0128778	-15.3846
chr19	45396338	45396338	-	1.35769e-05	0.00954151	-15.3846
chr19	46725427	46725427	+	4.10415e-05	0.0170929	-15.3846
chr20	44469846	44469846	+	4.10661e-05	0.0170929	-15.3846
chr22	17478505	17478505	-	0.000247849	0.0416166	-15.3846
chr22	23561181	23561181	+	0.000229594	0.0401396	-15.3846
chr5	73436942	73436942	+	0.000336784	0.0484531	-15.3846
chr6	9290498	9290498	+	0.000289472	0.0449526	-15.3846
chr6	84950447	84950447	-	0.000229594	0.0401396	-15.3846
chr6	151911898	151911898	+	0.000313196	0.0466469	-15.3846
chr8	120126255	120126255	+	0.000127645	0.0300666	-15.3846
chr9	90084705	90084705	-	0.000194825	0.0370774	-15.3846
chr9	136093423	136093423	-	0.000163402	0.0340941	-15.3846
chr1	202394121	202394121	-	0.000303514	0.045897	-15.3711
chr7	127429197	127429197	+	7.11458e-05	0.0225371	-15.3556
chr20	31587033	31587033	+	0.000233936	0.0405109	-15.3482
chr15	77543226	77543226	+	8.15041e-05	0.0240521	-15.2941
chr5	133612594	133612594	+	0.000288311	0.0448586	-15.2655
chr11	32333661	32333661	-	0.000276887	0.0440085	-15.2542
chr19	17966919	17966919	-	2.31848e-05	0.012603	-15.2174
chr14	22981608	22981608	-	0.000268164	0.0432342	-15.2059
chr15	101049517	101049517	-	1.6956e-05	0.0108112	-15.1964
chr5	139747590	139747590	-	0.000133184	0.030668	-15.1899
chr12	51849244	51849244	+	0.000120703	0.0292882	-15.1773
chr14	105244107	105244107	-	0.00027226	0.0435648	-15.1691
chr1	237041938	237041938	-	0.000278063	0.0441219	-15.1515
chr1	156924000	156924000	+	8.44387e-05	0.0244269	-15.1515
chr17	50576101	50576101	+	0.000278063	0.0441219	-15.1515
chr19	55452290	55452290	-	0.000232414	0.0403563	-15.1515
chr2	35395785	35395785	+	0.000138286	0.0313081	-15.1515
chr4	84497543	84497543	-	7.20165e-05	0.0226839	-15.1515
chr7	27213760	27213760	-	0.000248139	0.0416511	-15.1137
chr5	149207106	149207106	-	0.000150603	0.0327029	-15.1026
chr1	1312800	1312800	-	8.79809e-05	0.024913	-15.0943
chr14	36647446	36647446	-	0.000218563	0.0393038	-15.0943
chr14	103540219	103540219	+	0.00023546	0.0406295	-15.0943
chr2	20348796	20348796	-	0.000188704	0.0365342	-15.0943
chr3	125404935	125404935	-	8.23694e-05	0.0241252	-15.0943
chr9	137332356	137332356	-	0.000253842	0.0421321	-15.0943
chr1	152313337	152313337	-	0.00013413	0.0307373	-15.0103
chr15	20785416	20785416	+	4.11627e-05	0.0171272	-15
chr2	187776621	187776621	+	0.000284661	0.0446607	-15
chr6	30127471	30127471	+	9.33082e-05	0.025753	-15
chr6	150866730	150866730	+	3.47748e-05	0.015612	-15
chr9	136473921	136473921	+	0.000124954	0.0298045	-15
chr9	114264302	114264302	-	0.000266875	0.0431221	-14.9783
chr2	120848126	120848126	-	6.17207e-06	0.00620576	-14.9425
chr10	103660463	103660463	-	0.000231815	0.0402876	-14.9254
chr15	65102536	65102536	-	0.000117975	0.0289275	-14.9254
chr19	51719785	51719785	-	0.00019494	0.0370774	-14.9254
chr19	55433347	55433347	+	9.26288e-05	0.0256532	-14.9254
chr1	14599170	14599170	+	5.20647e-05	0.0191263	-14.8936
chr11	76719402	76719402	-	0.000311372	0.046554	-14.8926
chr7	3099679	3099679	+	7.9601e-06	0.00711828	-14.8822
chr14	94545231	94545231	+	0.000260217	0.0426178	-14.8649
chr1	1073336	1073336	+	0.000279856	0.0442822	-14.8148
chr14	99286293	99286293	+	0.00020853	0.0384049	-14.8148
chr15	22785382	22785382	-	0.000351517	0.0494562	-14.8148
chr16	89855816	89855816	-	3.49012e-05	0.015663	-14.8148
chr17	79859729	79859729	-	0.000279856	0.0442822	-14.8148
chr19	55137083	55137083	-	0.000228011	0.0400796	-14.8148
chr21	44889355	44889355	+	0.000224219	0.0397781	-14.8148
chr9	841436	841436	+	0.000194065	0.0370282	-14.8148
chr9	128927524	128927524	+	0.000168397	0.0346645	-14.8148
chr1	114661026	114661026	-	4.55949e-05	0.0179768	-14.8082
chr1	199966758	199966758	-	0.000208342	0.0383902	-14.8072
chr14	101194390	101194390	+	0.000343378	0.0488876	-14.7368
chr16	787447	787447	-	4.24163e-05	0.0174323	-14.7368
chr10	75404617	75404617	-	8.02023e-05	0.0238601	-14.7059
chr11	18190516	18190516	+	4.73693e-05	0.0183243	-14.7059
chr11	75106880	75106880	-	3.54851e-05	0.0157614	-14.7059
chr17	3943742	3943742	-	3.30554e-05	0.0152066	-14.7059
chr17	17576369	17576369	-	3.30554e-05	0.0152066	-14.7059
chr2	107544688	107544688	+	6.88023e-05	0.0221442	-14.7059
chr20	47833227	47833227	+	5.09842e-05	0.0189147	-14.7059
chr21	41363636	41363636	-	7.4262e-05	0.0230005	-14.7059
chr3	181695481	181695481	-	0.000151814	0.0328555	-14.7059
chr5	72935289	72935289	-	0.000252092	0.0419394	-14.7059
chr5	74636130	74636130	-	0.000358891	0.0499497	-14.7059
chr5	90839317	90839317	+	0.000194993	0.0370774	-14.7059
chr5	145763968	145763968	+	0.000194993	0.0370774	-14.7059
chr6	169985371	169985371	+	0.000151814	0.0328555	-14.7059
chr6	170154314	170154314	-	0.000212264	0.0387836	-14.7059
chr7	63790058	63790058	-	0.000128925	0.0301534	-14.7059
chr7	145697632	145697632	+	0.00030031	0.0456813	-14.7059
chr12	104697457	104697457	-	1.06504e-05	0.00832508	-14.6789
chr16	84814155	84814155	-	0.000184326	0.0361218	-14.6465
chr15	89407739	89407739	+	0.000245318	0.0414215	-14.6341
chr6	3231244	3231244	-	0.000116385	0.0287417	-14.6341
chr5	140786391	140786391	+	0.000312814	0.0466469	-14.6048
chr1	203076532	203076532	-	2.74779e-06	0.00393268	-14.5833
chr5	179805638	179805638	-	2.8346e-05	0.0139388	-14.5524
chr6	117373453	117373453	-	0.000265563	0.0430335	-14.5455
chr8	27289196	27289196	-	0.000357519	0.0498674	-14.5455
chrX	120498147	120498147	+	0.000307703	0.046259	-14.5455
chrX	135421780	135421780	-	0.000173403	0.0351925	-14.5455
chrX	135421804	135421804	-	0.000173403	0.0351925	-14.5455
chr10	71706879	71706879	-	0.000282693	0.0444818	-14.5161
chr15	67821256	67821256	-	0.000195044	0.0370774	-14.4928
chr17	81909029	81909029	+	4.50092e-05	0.0178575	-14.4928
chr19	45145939	45145939	-	0.000129779	0.0302945	-14.4928
chr2	38367925	38367925	-	0.000325517	0.0476058	-14.4928
chr2	127106106	127106106	-	5.59518e-05	0.0198846	-14.4928
chr20	25285114	25285114	+	1.97059e-05	0.0115099	-14.4928
chr20	43508377	43508377	-	0.000230675	0.0401933	-14.4928
chr21	43351037	43351037	-	0.000298323	0.0455787	-14.4928
chr5	135535565	135535565	+	4.19035e-05	0.0173046	-14.4928
chr21	43194274	43194274	-	0.000130597	0.0304068	-14.4836
chr9	130713059	130713059	+	7.01903e-05	0.022377	-14.4737
chr7	4497155	4497155	+	1.8768e-05	0.0112776	-14.4578
chr7	101551029	101551029	-	0.000173703	0.035206	-14.4444
chr14	104158482	104158482	+	4.37981e-06	0.00515867	-14.433
chr11	66654445	66654445	-	0.00030359	0.0459014	-14.3672
chr12	48183968	48183968	-	0.000188187	0.0364775	-14.3648
chr14	94370366	94370366	+	1.09815e-05	0.00850427	-14.3164
chr8	118110860	118110860	-	0.000220391	0.03944	-14.3063
chr10	21499727	21499727	-	1.38094e-05	0.00962611	-14.2857
chr11	2528850	2528850	+	0.000337447	0.0484908	-14.2857
chr11	68448729	68448729	-	6.78064e-05	0.0219619	-14.2857
chr11	76805018	76805018	+	8.19255e-05	0.0240954	-14.2857
chr12	96227606	96227606	+	0.000119753	0.0291531	-14.2857
chr12	130424460	130424460	-	4.78457e-05	0.0184275	-14.2857
chr12	131611563	131611563	+	0.000313565	0.0466582	-14.2857
chr14	99271208	99271208	+	1.29044e-06	0.00247365	-14.2857
chr15	73612660	73612660	+	0.00025259	0.0419877	-14.2857
chr16	69931330	69931330	+	8.74862e-05	0.0248193	-14.2857
chr17	81548008	81548008	+	0.000250208	0.0417868	-14.2857
chr19	18617394	18617394	+	0.000211816	0.0387651	-14.2857
chr19	42052966	42052966	+	0.000291569	0.0450528	-14.2857
chr2	74511028	74511028	+	0.000337447	0.0484908	-14.2857
chr20	22578391	22578391	+	8.7169e-05	0.0248193	-14.2857
chr3	143121216	143121216	-	0.000204635	0.0380784	-14.2857
chr5	28209144	28209144	+	0.000178374	0.0355109	-14.2857
chr5	78278382	78278382	-	0.000112269	0.0283083	-14.2857
chr6	34235376	34235376	+	0.000313565	0.0466582	-14.2857
chr6	86028044	86028044	-	5.3024e-05	0.0192798	-14.2857
chr7	8434642	8434642	-	0.000352187	0.0494801	-14.2857
chr7	150408373	150408373	-	0.000204635	0.0380784	-14.2857
chr9	113298116	113298116	+	0.000166681	0.0344696	-14.2857
chr9	138016613	138016613	+	1.6333e-05	0.0105754	-14.2857
chrX	135421798	135421798	-	0.000190998	0.0367585	-14.2857
chr17	49860185	49860185	+	0.000116698	0.028772	-14.2287
chr17	58279446	58279446	-	9.20488e-05	0.0255686	-14.1978
chr16	29131098	29131098	+	6.04352e-06	0.00614403	-14.1414
chr16	86566701	86566701	-	0.000102892	0.0270353	-14.1176
chr7	63752029	63752029	+	1.53677e-05	0.0102331	-14.1176
chr16	22437189	22437189	-	0.000231388	0.0402538	-14.1155
chr9	114170324	114170324	-	0.000256792	0.0423574	-14.1035
chr19	50639693	50639693	-	0.000211601	0.0387438	-14.0845
chr7	129189058	129189058	+	0.000142058	0.0316534	-14.0845
chr7	155496022	155496022	-	0.000229606	0.0401396	-14.0845
chr9	136355937	136355937	-	0.000142058	0.0316534	-14.0845
chr16	88200473	88200473	+	7.79252e-05	0.0235652	-14.0625
chr18	3580826	3580826	-	0.000264954	0.0429865	-14.0625
chr7	76074295	76074295	+	0.000126421	0.0299749	-14.0625
chr14	67674696	67674696	+	0.000288999	0.0449271	-14.0379
chr1	8330721	8330721	-	0.000183308	0.0359842	-14.0351
chr1	147624765	147624765	+	0.000240777	0.0410698	-14.0351
chr1	148159577	148159577	-	7.10882e-05	0.0225371	-14.0351
chr12	132501296	132501296	-	0.00015029	0.0326818	-14.0351
chr16	73120905	73120905	+	0.000171472	0.0349822	-14.0351
chr19	19238338	19238338	+	0.000297281	0.0455158	-14.0351
chr20	63466594	63466594	-	0.000196071	0.0371293	-14.0351
chr21	41853103	41853103	+	0.000171472	0.0349822	-14.0351
chr3	9466064	9466064	-	0.000132006	0.0305745	-14.0351
chr5	3599584	3599584	+	0.00015029	0.0326818	-14.0351
chr6	170186160	170186160	-	0.000276937	0.0440106	-14.0351
chr7	92027175	92027175	+	0.000209842	0.0385748	-14.0351
chrX	36957536	36957536	-	0.000343221	0.0488876	-14.0351
chr17	67990849	67990849	+	6.41954e-05	0.0214849	-14.0196
chr16	2976833	2976833	+	6.0799e-06	0.00616033	-14
chr14	58633387	58633387	+	0.00016613	0.0344261	-13.9824
chr7	134986761	134986761	+	0.000280651	0.044303	-13.9812
chr16	88347436	88347436	-	0.00022416	0.0397735	-13.9535
chr16	89036991	89036991	+	0.000245534	0.0414347	-13.9535
chr17	59394314	59394314	+	0.000204791	0.0380896	-13.9535
chr16	89280077	89280077	-	0.000303325	0.0458913	-13.8963
chr1	205457146	205457146	+	2.98875e-05	0.0143273	-13.8889
chr11	65539610	65539610	-	0.000292788	0.0451375	-13.8889
chr12	38156528	38156528	-	1.03534e-05	0.00825282	-13.8889
chr12	95548225	95548225	+	0.000292787	0.0451375	-13.8889
chr15	54024684	54024684	+	0.000248448	0.0416569	-13.8889
chr16	515753	515753	+	3.64798e-05	0.0159907	-13.8889
chr16	2785383	2785383	+	3.64798e-05	0.0159907	-13.8889
chr2	10779654	10779654	+	6.80186e-05	0.0219972	-13.8889
chr2	28810858	28810858	-	0.000292787	0.0451375	-13.8889
chr2	200174940	200174940	+	0.000229096	0.0401161	-13.8889
chr2	237200708	237200708	+	0.000180333	0.0357128	-13.8889
chr6	26108212	26108212	+	0.000292787	0.0451375	-13.8889
chr7	289418	289418	-	0.000292787	0.0451375	-13.8889
chr16	561384	561384	+	0.000184015	0.0360768	-13.8462
chr8	142249240	142249240	+	0.000128775	0.0301458	-13.8462
chr17	21676943	21676943	+	4.27635e-05	0.0175164	-13.8298
chr1	156642654	156642654	+	7.39943e-05	0.0229608	-13.7931
chr11	64565894	64565894	+	0.000302899	0.0458715	-13.7931
chr12	57185749	57185749	-	0.000302899	0.0458715	-13.7931
chr14	103216198	103216198	+	6.3731e-06	0.00631603	-13.7931
chr16	1276218	1276218	+	5.54472e-05	0.0197983	-13.7931
chr16	8589757	8589757	+	4.19655e-05	0.0173066	-13.7931
chr17	4787244	4787244	-	0.000302899	0.0458715	-13.7931
chr17	48037249	48037249	+	0.000129887	0.0302963	-13.7931
chr17	73690481	73690481	+	0.000200779	0.0376437	-13.7931
chr2	31234650	31234650	-	0.000154768	0.0331335	-13.7931
chr2	116589387	116589387	-	0.00017623	0.0353812	-13.7931
chr3	126157399	126157399	+	0.000302899	0.0458715	-13.7931
chr5	135039448	135039448	-	0.000282494	0.0444678	-13.7931
chr5	141428016	141428016	+	3.29829e-05	0.0152058	-13.7931
chr5	178576740	178576740	-	0.000282494	0.0444678	-13.7931
chr6	6952638	6952638	-	9.98106e-05	0.0265549	-13.7931
chr7	2082451	2082451	-	0.000348884	0.0492977	-13.7931
chr8	112083167	112083167	+	0.000263623	0.0428912	-13.7931
chr9	136722957	136722957	-	6.16358e-05	0.0209976	-13.7931
chr5	141360143	141360143	+	7.39845e-05	0.0229608	-13.7881
chr14	34873725	34873725	-	0.000181504	0.0357858	-13.7033
chr12	124816135	124816135	-	6.00238e-05	0.0207037	-13.6986
chr19	1183565	1183565	+	0.000315905	0.0468177	-13.6986
chr19	54982643	54982643	+	0.000315905	0.0468177	-13.6986
chr2	38050919	38050919	-	0.000195226	0.0370774	-13.6986
chr2	53859891	53859891	+	0.000268374	0.0432344	-13.6986
chr3	108221997	108221997	+	6.90429e-05	0.0221921	-13.6986
chr8	97747657	97747657	+	0.000131648	0.030559	-13.6833
chr16	11668130	11668130	+	0.00028148	0.0443774	-13.6688
chr14	72892216	72892216	+	0.000196947	0.0371935	-13.6364
chr17	19579793	19579793	+	0.000173508	0.0351961	-13.6364
chr19	47275266	47275266	-	8.46805e-05	0.0244318	-13.6364
chr7	158500932	158500932	-	5.67439e-05	0.0200337	-13.6364
chr9	136664780	136664780	+	0.000162552	0.0340106	-13.6364
chr16	31074749	31074749	+	9.1229e-06	0.00763519	-13.6291
chr1	114590639	114590639	-	0.000103413	0.0271154	-13.6253
chr17	78572719	78572719	-	0.000210661	0.0386528	-13.6121
chr12	54106417	54106417	-	6.16502e-05	0.0209976	-13.5802
chr12	38156428	38156428	-	0.000169467	0.0347841	-13.5802
chr1	204619169	204619169	+	0.000354439	0.0496255	-13.5593
chr10	33049239	33049239	-	0.000220097	0.0394224	-13.5593
chr10	127458416	127458416	-	0.000308425	0.0463271	-13.5593
chr17	81120958	81120958	+	0.000269024	0.0433072	-13.5593
chr7	98616495	98616495	-	0.000251471	0.0418754	-13.5593
chr7	102433238	102433238	-	0.000124016	0.0297202	-13.5593
chr10	124341485	124341485	-	0.000171753	0.0349982	-13.5195
chr1	203942871	203942871	-	8.05899e-05	0.0239164	-13.5135
chr16	1929779	1929779	-	0.000144097	0.0319083	-13.5135
chr16	30174051	30174051	+	8.05899e-05	0.0239164	-13.5135
chr17	5077505	5077505	-	0.000340288	0.0486681	-13.5135
chr19	39112556	39112556	-	0.000340288	0.0486681	-13.5135
chr19	50639682	50639682	-	0.000246799	0.0415434	-13.5135
chr2	54724643	54724643	-	8.6503e-05	0.0247432	-13.5135
chr3	197666265	197666265	-	4.87303e-06	0.00550935	-13.5135
chr9	129223682	129223682	+	3.81702e-05	0.0163948	-13.5135
chr17	64325281	64325281	-	2.94068e-06	0.00408325	-13.5112
chr3	9600016	9600016	+	0.000116436	0.0287424	-13.4831
chr3	197666353	197666353	+	6.61848e-05	0.0217158	-13.4831
chr5	180648924	180648924	+	6.61848e-05	0.0217158	-13.4831
chr8	118952246	118952246	+	0.000177808	0.0354683	-13.4667
chr3	11154760	11154760	-	0.000233265	0.0404514	-13.4615
chr3	161105329	161105329	-	1.65824e-05	0.0106571	-13.4615
chr9	84668701	84668701	-	4.76604e-05	0.0184017	-13.4615
chr7	100857176	100857176	-	0.000162918	0.0340578	-13.4454
chr4	6641257	6641257	+	0.000251465	0.0418754	-13.4328
chr20	64102320	64102320	+	0.000193478	0.0369902	-13.4236
chr14	60509358	60509358	-	9.00191e-05	0.0252189	-13.4146
chr10	133786345	133786345	-	0.000266013	0.0430718	-13.3333
chr14	104174009	104174009	+	0.000227657	0.0400595	-13.3333
chr17	1843356	1843356	+	7.10505e-05	0.0225371	-13.3333
chr21	39373101	39373101	+	0.000185646	0.0362639	-13.3333
chr3	10110041	10110041	+	0.000335988	0.0484191	-13.3333
chr6	42254812	42254812	-	2.16415e-05	0.0121538	-13.3333
chr7	295498	295498	+	0.000163658	0.0341124	-13.3333
chr7	128891166	128891166	+	0.000225143	0.0398838	-13.3333
chr7	155455248	155455248	-	0.000293356	0.0451733	-13.3333
chr9	135780890	135780890	-	0.000189778	0.036644	-13.3333
chr9	137349362	137349362	+	0.000181056	0.0357629	-13.3333
chrX	129654783	129654783	-	9.0327e-05	0.025252	-13.3333
chrX	153553117	153553117	-	0.000240347	0.0410341	-13.3333
chr5	154115623	154115623	-	0.000249961	0.0417721	-13.253
chr11	47394952	47394952	-	0.000237729	0.0408162	-13.2438
chr1	65067272	65067272	+	0.000315253	0.0467554	-13.2353
chr16	2798528	2798528	-	0.000219708	0.0394078	-13.2353
chr8	144333917	144333917	-	0.000190922	0.0367585	-13.2353
chr8	143933310	143933310	+	4.49383e-05	0.0178575	-13.1868
chr14	106401559	106401559	+	7.20342e-05	0.0226839	-13.1579
chr19	55464478	55464478	-	9.48292e-05	0.0259598	-13.1579
chr3	195753791	195753791	+	6.73281e-05	0.0218977	-13.1579
chr16	89568307	89568307	+	0.000175304	0.0353118	-13.1467
chr10	133334837	133334837	-	0.000279597	0.0442822	-13.1148
chr11	67327863	67327863	+	0.000261891	0.04273	-13.1148
chr16	86511529	86511529	+	9.28018e-05	0.0256728	-13.1148
chr17	82001007	82001007	-	0.000261891	0.04273	-13.1148
chr3	68932022	68932022	-	0.000261891	0.04273	-13.1148
chr5	179023936	179023936	+	1.9753e-06	0.0032808	-13.1148
chr20	64208374	64208374	-	0.000133858	0.0307024	-13.0735
chr16	2460319	2460319	+	0.000155386	0.0332115	-13.0435
chr7	2660186	2660186	+	8.22176e-05	0.0240969	-13.0435
chr8	141417986	141417986	-	2.53021e-05	0.0131204	-13.0435
chr21	41914589	41914589	-	0.000189877	0.036644	-13.0291
chr1	17089591	17089591	-	6.82931e-05	0.0220506	-12.987
chr16	83969092	83969092	+	0.000181504	0.0357858	-12.987
chr17	81275894	81275894	-	8.94246e-05	0.0251779	-12.987
chr3	193999151	193999151	-	2.34077e-05	0.0126471	-12.987
chr5	178509501	178509501	-	0.000263801	0.0428912	-12.987
chr7	6105193	6105193	-	0.000195378	0.0370774	-12.987
chr8	143229725	143229725	-	0.00033949	0.0486212	-12.9647
chr2	170929114	170929114	+	5.26559e-05	0.019225	-12.963
chr19	2360368	2360368	-	0.000310677	0.0464982	-12.9412
chr1	148296173	148296173	-	7.08525e-07	0.001791	-12.9032
chr10	96044503	96044503	-	0.000207377	0.0383055	-12.9032
chr16	14618119	14618119	+	0.000346611	0.0491428	-12.9032
chr16	15146640	15146640	-	4.49544e-05	0.0178575	-12.9032
chr17	29127744	29127744	-	0.000207377	0.0383055	-12.9032
chr17	82000942	82000942	+	0.000346611	0.0491428	-12.9032
chr3	10816283	10816283	-	0.000346611	0.0491428	-12.9032
chr3	126213086	126213086	-	0.000220736	0.0394516	-12.9032
chr9	132156251	132156251	+	1.84792e-06	0.00313068	-12.9032
chr2	127046113	127046113	-	0.000314024	0.0466582	-12.8823
chr7	98284606	98284606	-	2.03021e-05	0.0117057	-12.844
chr11	65645084	65645084	+	0.000110867	0.0281151	-12.8205
chr12	47895857	47895857	+	0.000243796	0.0413028	-12.8205
chr13	27960531	27960531	-	0.00022634	0.039973	-12.8205
chr17	80456754	80456754	+	0.000283334	0.0445075	-12.8205
chr17	82735262	82735262	-	0.000330054	0.0479118	-12.8205
chr18	500144	500144	+	0.000157392	0.0334396	-12.8205
chr19	43526687	43526687	-	0.000127359	0.0300423	-12.8205
chr2	59160066	59160066	-	0.000157392	0.0334396	-12.8205
chr21	45352714	45352714	+	0.000262747	0.0428201	-12.8205
chr5	431016	431016	-	0.000181719	0.0358058	-12.8205
chr6	21479419	21479419	-	9.03669e-05	0.025252	-12.8205
chr1	148922837	148922837	+	0.00020847	0.0384049	-12.766
chr11	72243854	72243854	+	0.000232301	0.0403563	-12.766
chr12	2677209	2677209	-	0.000163452	0.0340988	-12.766
chr14	36658655	36658655	+	2.5636e-05	0.0131768	-12.766
chr17	48646978	48646978	+	0.0003101	0.0464405	-12.766
chr17	82735509	82735509	+	0.000128793	0.0301458	-12.766
chr2	78993403	78993403	-	2.9429e-05	0.0142073	-12.766
chr3	11752142	11752142	+	3.71505e-05	0.0161691	-12.7273
chr3	111859856	111859856	+	1.1241e-05	0.00861438	-12.7273
[truncated: 5,972 more rows]
